# Supplementary material for: Evolutionary divergence of induced versus constitutive antiviral gene expression levels between primates and rodents
Source: PLoS Comput Biol. 2025 Jun 24;21(6):e1013165. doi: 10.1371/journal.pcbi.1013165 (PMC12187014; doi:10.1371/journal.pcbi.1013165)
Supplement: S1 Table — B - list of mouse constitutive-low genes. C - list of mouse constitutive-high genes. D - list of human constitutive-high genes. (XLSX) [file pcbi.1013165.s010.xlsx]

## Sheet: A
Supporting Table 1
A - list of human constitutive-low genes
gene	name	description	average TPM im mouse UNST	average TPM im mouse PIC	average TPM im human UNST	average TPM im human PIC
ENSG00000164949	GEM	GTP binding protein overexpressed in skeletal muscle [Source:HGNC Symbol;Acc:HGNC:4234]	1.48113	39.2195	7.77098	17.1911
ENSG00000138802	SEC24B	SEC24 homolog B, COPII coat complex component [Source:HGNC Symbol;Acc:HGNC:10704]	54.6801	127.539	27.0754	26.3979
ENSG00000204209	DAXX	death domain associated protein [Source:HGNC Symbol;Acc:HGNC:2681]	17.0192	206.494	34.27	38.0755
ENSG00000155313	USP25	ubiquitin specific peptidase 25 [Source:HGNC Symbol;Acc:HGNC:12624]	33.0715	62.4839	19.7797	18.4859
ENSG00000109320	NFKB1	nuclear factor kappa B subunit 1 [Source:HGNC Symbol;Acc:HGNC:7794]	34.6864	132.356	20.975	58.489
ENSG00000149115	TNKS1BP1	tankyrase 1 binding protein 1 [Source:HGNC Symbol;Acc:HGNC:19081]	85.052	107.761	54.3391	79.9634
ENSG00000169905	TOR1AIP2	torsin 1A interacting protein 2 [Source:HGNC Symbol;Acc:HGNC:24055]	148.742	285.571	51.6744	48.8765
ENSG00000143337	TOR1AIP1	torsin 1A interacting protein 1 [Source:HGNC Symbol;Acc:HGNC:29456]	63.1384	128.809	40.4192	37.0779
ENSG00000198060	MARCHF5	membrane associated ring-CH-type finger 5 [Source:HGNC Symbol;Acc:HGNC:26025]	109.862	208.84	38.3246	37.5557
ENSG00000164136	IL15	interleukin 15 [Source:HGNC Symbol;Acc:HGNC:5977]	2.9179	67.3733	2.42867	10.339
ENSG00000162298	SYVN1	synoviolin 1 [Source:HGNC Symbol;Acc:HGNC:20738]	30.1716	70.6207	20.1267	22.4946
ENSG00000178927	CYBC1	cytochrome b-245 chaperone 1 [Source:HGNC Symbol;Acc:HGNC:28672]	34.5303	55.4734	24.3419	28.0945
ENSG00000111224	PARP11	poly(ADP-ribose) polymerase family member 11 [Source:HGNC Symbol;Acc:HGNC:1186]	9.74842	30.5309	5.62926	5.3528
ENSG00000007384	RHBDF1	rhomboid 5 homolog 1 [Source:HGNC Symbol;Acc:HGNC:20561]	34.0526	47.9655	18.3178	25.5027
ENSG00000179021	C3orf38	chromosome 3 open reading frame 38 [Source:HGNC Symbol;Acc:HGNC:28384]	34.3394	85.3536	24.5113	33.0646
ENSG00000115325	DOK1	docking protein 1 [Source:HGNC Symbol;Acc:HGNC:2990]	69.7705	156.27	29.7477	39.2709
ENSG00000146232	NFKBIE	NFKB inhibitor epsilon [Source:HGNC Symbol;Acc:HGNC:7799]	1.76499	49.1975	4.48163	17.9938
ENSG00000147454	SLC25A37	solute carrier family 25 member 37 [Source:HGNC Symbol;Acc:HGNC:29786]	25.2539	74.301	22.4851	42.0591
ENSG00000132669	RIN2	Ras and Rab interactor 2 [Source:HGNC Symbol;Acc:HGNC:18750]	7.37412	22.9118	16.9706	12.5099
ENSG00000168795	ZBTB5	zinc finger and BTB domain containing 5 [Source:HGNC Symbol;Acc:HGNC:23836]	4.89401	16.3882	2.81962	4.47768
ENSG00000081019	RSBN1	round spermatid basic protein 1 [Source:HGNC Symbol;Acc:HGNC:25642]	11.6658	28.8908	7.88013	7.91477
ENSG00000168071	CCDC88B	coiled-coil domain containing 88B [Source:HGNC Symbol;Acc:HGNC:26757]	0.028062	0.873164	1.22403	0.904435
ENSG00000137193	PIM1	Pim-1 proto-oncogene, serine/threonine kinase [Source:HGNC Symbol;Acc:HGNC:8986]	5.93009	38.0683	3.05201	3.5983
ENSG00000015475	BID	BH3 interacting domain death agonist [Source:HGNC Symbol;Acc:HGNC:1050]	26.3274	62.1052	21.3563	21.9628
ENSG00000136732	GYPC	glycophorin C (Gerbich blood group) [Source:HGNC Symbol;Acc:HGNC:4704]	38.3409	95.1038	50.3596	41.8805
ENSG00000163932	PRKCD	protein kinase C delta [Source:HGNC Symbol;Acc:HGNC:9399]	27.7448	60.5436	17.5526	24.5663
ENSG00000107485	GATA3	GATA binding protein 3 [Source:HGNC Symbol;Acc:HGNC:4172]	0.39181	3.17735	0.0708972	0.0848953
ENSG00000184811	TRARG1	trafficking regulator of GLUT4 (SLC2A4) 1 [Source:HGNC Symbol;Acc:HGNC:29592]	0.079194	1.05269	0	0
ENSG00000135604	STX11	syntaxin 11 [Source:HGNC Symbol;Acc:HGNC:11429]	6.37918	67.5122	1.60691	2.62658
ENSG00000006652	IFRD1	interferon related developmental regulator 1 [Source:HGNC Symbol;Acc:HGNC:5456]	109.509	592.338	17.5122	27.9546
ENSG00000136854	STXBP1	syntaxin binding protein 1 [Source:HGNC Symbol;Acc:HGNC:11444]	30.2115	44.1605	23.6358	23.2518
ENSG00000138496	PARP9	poly(ADP-ribose) polymerase family member 9 [Source:HGNC Symbol;Acc:HGNC:24118]	17.3161	124.79	6.54323	25.7894
ENSG00000184545	DUSP8	dual specificity phosphatase 8 [Source:HGNC Symbol;Acc:HGNC:3074]	1.00101	6.38917	0.279305	1.62112
ENSG00000153975	ZUP1	zinc finger containing ubiquitin peptidase 1 [Source:HGNC Symbol;Acc:HGNC:21224]	6.36754	62.4602	8.23383	10.4913
ENSG00000205593	DENND6B	DENN domain containing 6B [Source:HGNC Symbol;Acc:HGNC:32690]	0.339045	3.02173	0.800444	1.39439
ENSG00000079691	CARMIL1	capping protein regulator and myosin 1 linker 1 [Source:HGNC Symbol;Acc:HGNC:21581]	10.8446	22.578	3.55994	3.28081
ENSG00000116977	LGALS8	galectin 8 [Source:HGNC Symbol;Acc:HGNC:6569]	51.2366	108.511	29.305	27.8341
ENSG00000176994	SMCR8	SMCR8-C9orf72 complex subunit [Source:HGNC Symbol;Acc:HGNC:17921]	17.6698	28.1525	8.72248	9.35432
ENSG00000180448	ARHGAP45	Rho GTPase activating protein 45 [Source:HGNC Symbol;Acc:HGNC:17102]	0.521767	1.74232	0.232406	0.26984
ENSG00000269855	RNF225	ring finger protein 225 [Source:HGNC Symbol;Acc:HGNC:51249]	0.093933	2.29588	0.0256152	0.0786735
ENSG00000118946	PCDH17	protocadherin 17 [Source:HGNC Symbol;Acc:HGNC:14267]	0.552002	3.97117	0.171576	0.400724
ENSG00000032219	ARID4A	AT-rich interaction domain 4A [Source:HGNC Symbol;Acc:HGNC:9885]	5.25899	10.0321	3.38062	5.27013
ENSG00000116990	MYCL	MYCL proto-oncogene, bHLH transcription factor [Source:HGNC Symbol;Acc:HGNC:7555]	0.289215	9.01318	0.0748562	0.100869
ENSG00000196843	ARID5A	AT-rich interaction domain 5A [Source:HGNC Symbol;Acc:HGNC:17361]	4.04413	53.7708	2.09856	4.63141
ENSG00000122644	ARL4A	ADP ribosylation factor like GTPase 4A [Source:HGNC Symbol;Acc:HGNC:695]	10.513	37.5655	17.903	16.7722
ENSG00000140968	IRF8	interferon regulatory factor 8 [Source:HGNC Symbol;Acc:HGNC:5358]	0.068163	0.656349	0	0.0281308
ENSG00000130561	SAG	S-antigen visual arrestin [Source:HGNC Symbol;Acc:HGNC:10521]	0.386061	3.51169	0.0429148	0.0959677
ENSG00000091972	CD200	CD200 molecule [Source:HGNC Symbol;Acc:HGNC:7203]	0.267506	1.02049	0.0512388	1.0891
ENSG00000179023	KLHDC7A	kelch domain containing 7A [Source:HGNC Symbol;Acc:HGNC:26791]	0.018767	0.346066	0	0
ENSG00000136169	SETDB2	SET domain bifurcated histone lysine methyltransferase 2 [Source:HGNC Symbol;Acc:HGNC:20263]	5.89807	31.363	6.87468	6.89813
ENSG00000163121	NEURL3	neuralized E3 ubiquitin protein ligase 3 [Source:HGNC Symbol;Acc:HGNC:25162]	0.217302	10.3425	0.054322	1.28746
ENSG00000163947	ARHGEF3	Rho guanine nucleotide exchange factor 3 [Source:HGNC Symbol;Acc:HGNC:683]	1.25768	20.208	2.52603	2.66908
ENSG00000088827	SIGLEC1	sialic acid binding Ig like lectin 1 [Source:HGNC Symbol;Acc:HGNC:11127]	0.0246027	0.504043	0	0.00258583
ENSG00000274211	SOCS7	suppressor of cytokine signaling 7 [Source:HGNC Symbol;Acc:HGNC:29846]	5.28068	10.5772	4.31701	4.89655
ENSG00000173821	RNF213	ring finger protein 213 [Source:HGNC Symbol;Acc:HGNC:14539]	25.6683	336.914	16.6065	42.6675
ENSG00000188820	CALHM6	calcium homeostasis modulator family member 6 [Source:HGNC Symbol;Acc:HGNC:33391]	0.0635787	18.6095	0.744067	1.62348
ENSG00000136051	WASHC4	WASH complex subunit 4 [Source:HGNC Symbol;Acc:HGNC:29174]	42.0013	70.2623	35.3805	40.1265
ENSG00000120217	CD274	CD274 molecule [Source:HGNC Symbol;Acc:HGNC:17635]	1.22443	260.526	3.23996	23.2927
ENSG00000115267	IFIH1	interferon induced with helicase C domain 1 [Source:HGNC Symbol;Acc:HGNC:18873]	10.8257	337.544	2.3586	60.535
ENSG00000167608	TMC4	transmembrane channel like 4 [Source:HGNC Symbol;Acc:HGNC:22998]	0.589555	2.5364	0.672965	0.592594
ENSG00000168002	POLR2G	RNA polymerase II subunit G [Source:HGNC Symbol;Acc:HGNC:9194]	88.0654	192.764	121.205	100.109
ENSG00000189195	BTBD8	BTB domain containing 8 [Source:HGNC Symbol;Acc:HGNC:21019]	1.57356	5.88882	0.585727	0.716441
ENSG00000177409	SAMD9L	sterile alpha motif domain containing 9 like [Source:HGNC Symbol;Acc:HGNC:1349]	13.3271	123.168	5.57811	26.9169
ENSG00000125845	BMP2	bone morphogenetic protein 2 [Source:HGNC Symbol;Acc:HGNC:1069]	1.43722	26.0874	2.69576	5.28425
ENSG00000161298	ZNF382	zinc finger protein 382 [Source:HGNC Symbol;Acc:HGNC:17409]	4.40139	9.62903	1.58447	2.59219
ENSG00000182450	KCNK4	potassium two pore domain channel subfamily K member 4 [Source:HGNC Symbol;Acc:HGNC:6279]	0.703438	9.94597	0.00580233	0.0227965
ENSG00000175895	PLEKHF2	pleckstrin homology and FYVE domain containing 2 [Source:HGNC Symbol;Acc:HGNC:20757]	15.4861	32.5292	13.5067	13.6558
ENSG00000164430	CGAS	cyclic GMP-AMP synthase [Source:HGNC Symbol;Acc:HGNC:21367]	4.88694	14.2559	4.10874	8.1062
ENSG00000065675	PRKCQ	protein kinase C theta [Source:HGNC Symbol;Acc:HGNC:9410]	0.065619	0.400985	0.0125828	0.0117378
ENSG00000100100	PIK3IP1	phosphoinositide-3-kinase interacting protein 1 [Source:HGNC Symbol;Acc:HGNC:24942]	6.42833	14.1396	2.38107	1.78374
ENSG00000182179	UBA7	ubiquitin like modifier activating enzyme 7 [Source:HGNC Symbol;Acc:HGNC:12471]	2.66227	26.0041	3.20794	15.6831
ENSG00000141086	CTRL	chymotrypsin like [Source:HGNC Symbol;Acc:HGNC:2524]	0	9.2478	0.288519	0.479522
ENSG00000112941	TENT4A	terminal nucleotidyltransferase 4A [Source:HGNC Symbol;Acc:HGNC:16705]	18.0898	35.9719	11.5	15.5562
ENSG00000085741	WNT11	Wnt family member 11 [Source:HGNC Symbol;Acc:HGNC:12776]	1.01434	3.48712	0.381555	0.395259
ENSG00000059728	MXD1	MAX dimerization protein 1 [Source:HGNC Symbol;Acc:HGNC:6761]	2.26788	18.161	1.30251	2.52203
ENSG00000169758	TMEM266	transmembrane protein 266 [Source:HGNC Symbol;Acc:HGNC:26763]	0	0.422675	0.07831	0.144744
ENSG00000166016	ABTB2	ankyrin repeat and BTB domain containing 2 [Source:HGNC Symbol;Acc:HGNC:23842]	3.74729	12.7834	1.56455	3.14827
ENSG00000213689	TREX1	three prime repair exonuclease 1 [Source:HGNC Symbol;Acc:HGNC:12269]	12.2187	203.702	8.2468	21.5341
ENSG00000144655	CSRNP1	cysteine and serine rich nuclear protein 1 [Source:HGNC Symbol;Acc:HGNC:14300]	15.8437	126.729	4.25138	20.9469
ENSG00000183696	UPP1	uridine phosphorylase 1 [Source:HGNC Symbol;Acc:HGNC:12576]	87.691	173.583	49.4941	54.1101
ENSG00000204264	PSMB8	proteasome 20S subunit beta 8 [Source:HGNC Symbol;Acc:HGNC:9545]	10.1552	79.791	21.3119	33.2362
ENSG00000102349	KLF8	Kruppel like factor 8 [Source:HGNC Symbol;Acc:HGNC:6351]	1.66276	4.99081	0.449586	0.497905
ENSG00000158411	MITD1	microtubule interacting and trafficking domain containing 1 [Source:HGNC Symbol;Acc:HGNC:25207]	23.9271	73.5677	25.8026	34.5099
ENSG00000140287	HDC	histidine decarboxylase [Source:HGNC Symbol;Acc:HGNC:4855]	0.0427183	3.48765	0	0.00534317
ENSG00000134470	IL15RA	interleukin 15 receptor subunit alpha [Source:HGNC Symbol;Acc:HGNC:5978]	4.16456	97.0569	6.32764	22.4576
ENSG00000106100	NOD1	nucleotide binding oligomerization domain containing 1 [Source:HGNC Symbol;Acc:HGNC:16390]	2.35691	18.1807	2.61743	3.28986
ENSG00000119682	AREL1	apoptosis resistant E3 ubiquitin protein ligase 1 [Source:HGNC Symbol;Acc:HGNC:20363]	17.1367	40.1376	21.8895	21.1532
ENSG00000168234	TTC39C	tetratricopeptide repeat domain 39C [Source:HGNC Symbol;Acc:HGNC:26595]	12.3884	71.4773	12.5273	11.9169
ENSG00000137496	IL18BP	interleukin 18 binding protein [Source:HGNC Symbol;Acc:HGNC:5987]	0.686699	11.3483	0.150325	1.40738
ENSG00000166128	RAB8B	RAB8B, member RAS oncogene family [Source:HGNC Symbol;Acc:HGNC:30273]	18.4831	86.3943	27.9689	29.6118
ENSG00000121486	TRMT1L	tRNA methyltransferase 1 like [Source:HGNC Symbol;Acc:HGNC:16782]	19.0487	29.4181	13.691	11.2849
ENSG00000161921	CXCL16	C-X-C motif chemokine ligand 16 [Source:HGNC Symbol;Acc:HGNC:16642]	0.4183	19.2539	0.896736	1.27812
ENSG00000164548	TRA2A	transformer 2 alpha homolog [Source:HGNC Symbol;Acc:HGNC:16645]	69.4426	113.022	58.1659	56.019
ENSG00000115221	ITGB6	integrin subunit beta 6 [Source:HGNC Symbol;Acc:HGNC:6161]	0	0.791725	0.0464222	0.0290335
ENSG00000165912	PACSIN3	protein kinase C and casein kinase substrate in neurons 3 [Source:HGNC Symbol;Acc:HGNC:8572]	13.4136	29.7292	8.85643	6.63913
ENSG00000134242	PTPN22	protein tyrosine phosphatase non-receptor type 22 [Source:HGNC Symbol;Acc:HGNC:9652]	1.79511	74.0524	2.86879	2.49344
ENSG00000132109	TRIM21	tripartite motif containing 21 [Source:HGNC Symbol;Acc:HGNC:11312]	4.60451	101.778	8.47808	41.2635
ENSG00000168781	PPIP5K1	diphosphoinositol pentakisphosphate kinase 1 [Source:HGNC Symbol;Acc:HGNC:29023]	5.57344	24.179	3.72193	3.98353
ENSG00000164122	ASB5	ankyrin repeat and SOCS box containing 5 [Source:HGNC Symbol;Acc:HGNC:17180]	0.416877	1.56107	0.0388855	0.12949
ENSG00000158773	USF1	upstream transcription factor 1 [Source:HGNC Symbol;Acc:HGNC:12593]	25.8268	58.1575	15.8646	21.6087
ENSG00000176046	NUPR1	nuclear protein 1, transcriptional regulator [Source:HGNC Symbol;Acc:HGNC:29990]	52.1407	156.439	14.9565	17.0195
ENSG00000149177	PTPRJ	protein tyrosine phosphatase receptor type J [Source:HGNC Symbol;Acc:HGNC:9673]	5.17762	14.4753	6.53548	7.67312
ENSG00000133636	NTS	neurotensin [Source:HGNC Symbol;Acc:HGNC:8038]	0.0944717	46.8163	0	0
ENSG00000187513	GJA4	gap junction protein alpha 4 [Source:HGNC Symbol;Acc:HGNC:4278]	0.0465123	1.01439	0	0
ENSG00000102195	GPR50	G protein-coupled receptor 50 [Source:HGNC Symbol;Acc:HGNC:4506]	0.028708	0.665403	0	0.0347913
ENSG00000168828	OR13J1	olfactory receptor family 13 subfamily J member 1 [Source:HGNC Symbol;Acc:HGNC:15108]	0.0304343	0.830418	0	0
ENSG00000137462	TLR2	toll like receptor 2 [Source:HGNC Symbol;Acc:HGNC:11848]	3.23724	102.368	8.67206	19.4815
ENSG00000120738	EGR1	early growth response 1 [Source:HGNC Symbol;Acc:HGNC:3238]	94.4005	613.553	40.5749	223.949
ENSG00000151689	INPP1	inositol polyphosphate-1-phosphatase [Source:HGNC Symbol;Acc:HGNC:6071]	8.31544	50.4176	24.1052	22.076
ENSG00000181291	TMEM132E	transmembrane protein 132E [Source:HGNC Symbol;Acc:HGNC:26991]	0.090421	3.75224	0.0294233	0.011258
ENSG00000099812	MISP	mitotic spindle positioning [Source:HGNC Symbol;Acc:HGNC:27000]	0.0461637	4.64069	0.00548283	0.0329327
ENSG00000136560	TANK	TRAF family member associated NFKB activator [Source:HGNC Symbol;Acc:HGNC:11562]	42.8996	80.446	47.1852	45.6832
ENSG00000008196	TFAP2B	transcription factor AP-2 beta [Source:HGNC Symbol;Acc:HGNC:11743]	0.0345803	0.20278	0.00314317	0
ENSG00000083223	TUT7	terminal uridylyl transferase 7 [Source:HGNC Symbol;Acc:HGNC:25817]	28.8101	74.9201	19.6955	21.9415
ENSG00000159388	BTG2	BTG anti-proliferation factor 2 [Source:HGNC Symbol;Acc:HGNC:1131]	16.4565	68.4322	8.30716	9.95736
ENSG00000120063	GNA13	G protein subunit alpha 13 [Source:HGNC Symbol;Acc:HGNC:4381]	47.3342	70.5073	38.4183	38.3037
ENSG00000166321	NUDT13	nudix hydrolase 13 [Source:HGNC Symbol;Acc:HGNC:18827]	1.80397	10.3936	0.895504	1.02383
ENSG00000135148	TRAFD1	TRAF-type zinc finger domain containing 1 [Source:HGNC Symbol;Acc:HGNC:24808]	25.1725	131.333	17.1287	23.1317
ENSG00000169504	CLIC4	chloride intracellular channel 4 [Source:HGNC Symbol;Acc:HGNC:13518]	391.19	872.145	580.643	446.47
ENSG00000173193	PARP14	poly(ADP-ribose) polymerase family member 14 [Source:HGNC Symbol;Acc:HGNC:29232]	6.00295	192.176	4.42321	25.4583
ENSG00000088280	ASAP3	ArfGAP with SH3 domain, ankyrin repeat and PH domain 3 [Source:HGNC Symbol;Acc:HGNC:14987]	1.47332	11.8844	2.53202	2.95781
ENSG00000183598	H3C13	H3 clustered histone 13 [Source:HGNC Symbol;Acc:HGNC:25311]	0.229562	3.52521	1.45529	2.4533
ENSG00000005471	ABCB4	ATP binding cassette subfamily B member 4 [Source:HGNC Symbol;Acc:HGNC:45]	0.141538	0.994066	0.157818	0.169041
ENSG00000168404	MLKL	mixed lineage kinase domain like pseudokinase [Source:HGNC Symbol;Acc:HGNC:26617]	29.7819	80.2138	18.8191	23.4733
ENSG00000263528	IKBKE	inhibitor of nuclear factor kappa B kinase subunit epsilon [Source:HGNC Symbol;Acc:HGNC:14552]	5.00221	26.1883	5.4805	7.41955
ENSG00000231925	TAPBP	TAP binding protein [Source:HGNC Symbol;Acc:HGNC:11566]	38.5518	211.85	34.7717	59.0265
ENSG00000183735	TBK1	TANK binding kinase 1 [Source:HGNC Symbol;Acc:HGNC:11584]	16.8314	42.7187	21.5267	21.0959
ENSG00000162711	NLRP3	NLR family pyrin domain containing 3 [Source:HGNC Symbol;Acc:HGNC:16400]	0.0304853	0.91845	0.0118467	0.0675522
ENSG00000186832	KRT16	keratin 16 [Source:HGNC Symbol;Acc:HGNC:6423]	0	0.629167	0.0424942	0.0478557
ENSG00000185345	PRKN	parkin RBR E3 ubiquitin protein ligase [Source:HGNC Symbol;Acc:HGNC:8607]	1.78793	31.5344	0.453821	0.877381
ENSG00000083307	GRHL2	grainyhead like transcription factor 2 [Source:HGNC Symbol;Acc:HGNC:2799]	0.0807037	0.856921	0.0338577	0
ENSG00000171611	PTCRA	pre T cell antigen receptor alpha [Source:HGNC Symbol;Acc:HGNC:21290]	0.0486193	1.36962	0	0
ENSG00000234127	TRIM26	tripartite motif containing 26 [Source:HGNC Symbol;Acc:HGNC:12962]	20.4932	95.1361	24.2904	46.9875
ENSG00000169499	PLEKHA2	pleckstrin homology domain containing A2 [Source:HGNC Symbol;Acc:HGNC:14336]	19.417	34.8036	18.6911	14.4948
ENSG00000172878	METAP1D	methionyl aminopeptidase type 1D, mitochondrial [Source:HGNC Symbol;Acc:HGNC:32583]	8.60987	12.3591	4.45346	4.229
ENSG00000148400	NOTCH1	notch receptor 1 [Source:HGNC Symbol;Acc:HGNC:7881]	5.19323	12.1881	3.6991	4.81677
ENSG00000104312	RIPK2	receptor interacting serine/threonine kinase 2 [Source:HGNC Symbol;Acc:HGNC:10020]	21.9679	131.54	29.9835	83.624
ENSG00000182310	SPACA6	sperm acrosome associated 6 [Source:HGNC Symbol;Acc:HGNC:27113]	1.63044	15.4386	2.26674	4.45828
ENSG00000162783	IER5	immediate early response 5 [Source:HGNC Symbol;Acc:HGNC:5393]	45.7225	166.285	37.588	44.1881
ENSG00000013374	NUB1	negative regulator of ubiquitin like proteins 1 [Source:HGNC Symbol;Acc:HGNC:17623]	28.6049	75.6677	40.9868	45.4435
ENSG00000134326	CMPK2	cytidine/uridine monophosphate kinase 2 [Source:HGNC Symbol;Acc:HGNC:27015]	1.28402	665.899	0.935034	33.3652
ENSG00000121060	TRIM25	tripartite motif containing 25 [Source:HGNC Symbol;Acc:HGNC:12932]	32.8427	149.468	27.1737	79.0624
ENSG00000185668	POU3F1	POU class 3 homeobox 1 [Source:HGNC Symbol;Acc:HGNC:9214]	0.0876457	1.0729	0.0537317	0.153105
ENSG00000143952	VPS54	VPS54 subunit of GARP complex [Source:HGNC Symbol;Acc:HGNC:18652]	15.4596	40.0625	14.3866	13.2867
ENSG00000013293	SLC7A14	solute carrier family 7 member 14 [Source:HGNC Symbol;Acc:HGNC:29326]	0.320992	2.58785	0.261343	0.433701
ENSG00000134321	RSAD2	radical S-adenosyl methionine domain containing 2 [Source:HGNC Symbol;Acc:HGNC:30908]	1.34478	1184.69	8.14888	112.071
ENSG00000089692	LAG3	lymphocyte activating 3 [Source:HGNC Symbol;Acc:HGNC:6476]	0.096177	2.86909	0.071907	0.318393
ENSG00000198719	DLL1	delta like canonical Notch ligand 1 [Source:HGNC Symbol;Acc:HGNC:2908]	0.456814	10.6629	0.285556	0.847984
ENSG00000154451	GBP5	guanylate binding protein 5 [Source:HGNC Symbol;Acc:HGNC:19895]	0.276669	225.326	0.291352	13.2439
ENSG00000120690	ELF1	E74 like ETS transcription factor 1 [Source:HGNC Symbol;Acc:HGNC:3316]	24.2898	63.0142	29.7986	43.1171
ENSG00000141582	CBX4	chromobox 4 [Source:HGNC Symbol;Acc:HGNC:1554]	8.98198	21.8145	9.24934	14.0188
ENSG00000075073	TACR2	tachykinin receptor 2 [Source:HGNC Symbol;Acc:HGNC:11527]	0.116124	1.73688	0.0970742	0.0498857
ENSG00000162039	MEIOB	meiosis specific with OB-fold [Source:HGNC Symbol;Acc:HGNC:28569]	0.115694	0.786053	0.0973783	0.0326743
ENSG00000170581	STAT2	signal transducer and activator of transcription 2 [Source:HGNC Symbol;Acc:HGNC:11363]	14.9791	148.869	16.714	81.2626
ENSG00000104518	GSDMD	gasdermin D [Source:HGNC Symbol;Acc:HGNC:25697]	12.3545	66.5699	9.07515	10.6063
ENSG00000124145	SDC4	syndecan 4 [Source:HGNC Symbol;Acc:HGNC:10661]	183.918	621.704	147.816	211.015
ENSG00000140853	NLRC5	NLR family CARD domain containing 5 [Source:HGNC Symbol;Acc:HGNC:29933]	3.19854	45.4285	4.83453	21.1633
ENSG00000164953	TMEM67	transmembrane protein 67 [Source:HGNC Symbol;Acc:HGNC:28396]	3.14066	9.27077	4.78027	7.18436
ENSG00000144045	DQX1	DEAQ-box RNA dependent ATPase 1 [Source:HGNC Symbol;Acc:HGNC:20410]	0.0146713	2.24301	0.00584733	0.0544192
ENSG00000107968	MAP3K8	mitogen-activated protein kinase kinase kinase 8 [Source:HGNC Symbol;Acc:HGNC:6860]	0.524931	13.4477	1.53607	5.75747
ENSG00000151623	NR3C2	nuclear receptor subfamily 3 group C member 2 [Source:HGNC Symbol;Acc:HGNC:7979]	0.135315	0.757524	0.211947	0.0822883
ENSG00000164615	CAMLG	calcium modulating ligand [Source:HGNC Symbol;Acc:HGNC:1471]	44.0782	75.788	45.6296	33.4632
ENSG00000065989	PDE4A	phosphodiesterase 4A [Source:HGNC Symbol;Acc:HGNC:8780]	8.8194	15.7774	8.50953	8.43265
ENSG00000162981	LRATD1	LRAT domain containing 1 [Source:HGNC Symbol;Acc:HGNC:20743]	3.26998	10.2921	3.28228	2.43449
ENSG00000019582	CD74	CD74 molecule [Source:HGNC Symbol;Acc:HGNC:1697]	0	0.909083	0.049849	0.034996
ENSG00000104447	TRPS1	transcriptional repressor GATA binding 1 [Source:HGNC Symbol;Acc:HGNC:12340]	7.56695	19.9896	7.47235	7.03366
ENSG00000127191	TRAF2	TNF receptor associated factor 2 [Source:HGNC Symbol;Acc:HGNC:12032]	10.1602	21.4707	9.19793	11.3798
ENSG00000001561	ENPP4	ectonucleotide pyrophosphatase/phosphodiesterase 4 [Source:HGNC Symbol;Acc:HGNC:3359]	3.02438	21.5283	3.97092	2.75081
ENSG00000122643	NT5C3A	5'-nucleotidase, cytosolic IIIA [Source:HGNC Symbol;Acc:HGNC:17820]	28.708	75.6001	32.1137	32.8564
ENSG00000205220	PSMB10	proteasome 20S subunit beta 10 [Source:HGNC Symbol;Acc:HGNC:9538]	33.6958	179.24	26.4247	30.3009
ENSG00000135625	EGR4	early growth response 4 [Source:HGNC Symbol;Acc:HGNC:3241]	0.130191	29.2008	0.166619	2.3027
ENSG00000027644	INSRR	insulin receptor related receptor [Source:HGNC Symbol;Acc:HGNC:6093]	0.00487467	0.248413	0	0
ENSG00000141497	ZMYND15	zinc finger MYND-type containing 15 [Source:HGNC Symbol;Acc:HGNC:20997]	0.00718267	0.709897	0	0.191751
ENSG00000164400	CSF2	colony stimulating factor 2 [Source:HGNC Symbol;Acc:HGNC:2434]	0.04024	14.4623	0	2.46647
ENSG00000187642	PERM1	PPARGC1 and ESRR induced regulator, muscle 1 [Source:HGNC Symbol;Acc:HGNC:28208]	0.006469	0.504505	0	0.00334067
ENSG00000174358	SLC6A19	solute carrier family 6 member 19 [Source:HGNC Symbol;Acc:HGNC:27960]	0.0345287	0.668278	0	0
ENSG00000162931	TRIM17	tripartite motif containing 17 [Source:HGNC Symbol;Acc:HGNC:13430]	0.00933267	2.12881	0	0.022087
ENSG00000136688	IL36G	interleukin 36 gamma [Source:HGNC Symbol;Acc:HGNC:15741]	0.017297	0.422206	0	0
ENSG00000095066	HOOK2	hook microtubule tethering protein 2 [Source:HGNC Symbol;Acc:HGNC:19885]	2.76889	8.76026	3.36359	6.80049
ENSG00000138670	RASGEF1B	RasGEF domain family member 1B [Source:HGNC Symbol;Acc:HGNC:24881]	0.107042	2.23962	0.0974212	0.257492
ENSG00000170345	FOS	Fos proto-oncogene, AP-1 transcription factor subunit [Source:HGNC Symbol;Acc:HGNC:3796]	3.94682	65.1695	3.41188	35.9278
ENSG00000135740	SLC9A5	solute carrier family 9 member A5 [Source:HGNC Symbol;Acc:HGNC:11078]	1.2549	9.21478	1.33968	1.89358
ENSG00000166292	TMEM100	transmembrane protein 100 [Source:HGNC Symbol;Acc:HGNC:25607]	1.40803	5.93448	1.39043	1.87719
ENSG00000121797	CCRL2	C-C motif chemokine receptor like 2 [Source:HGNC Symbol;Acc:HGNC:1612]	0.161989	47.1902	0.277438	0.213218
ENSG00000003989	SLC7A2	solute carrier family 7 member 2 [Source:HGNC Symbol;Acc:HGNC:11060]	2.60617	56.7758	2.29695	2.51469
ENSG00000198576	ARC	activity regulated cytoskeleton associated protein [Source:HGNC Symbol;Acc:HGNC:648]	2.78358	29.6275	2.49296	6.25566
ENSG00000187553	CYP26C1	cytochrome P450 family 26 subfamily C member 1 [Source:HGNC Symbol;Acc:HGNC:20577]	0.016365	0.731168	0.0212208	0.007718
ENSG00000186283	TOR3A	torsin family 3 member A [Source:HGNC Symbol;Acc:HGNC:11997]	23.6432	168.59	27.8888	19.2647
ENSG00000121577	POPDC2	popeye domain containing 2 [Source:HGNC Symbol;Acc:HGNC:17648]	0.089035	0.577398	0.154824	0.428814
ENSG00000134744	TUT4	terminal uridylyl transferase 4 [Source:HGNC Symbol;Acc:HGNC:28981]	10.2101	23.8787	8.63392	11.9177
ENSG00000186625	KATNA1	katanin catalytic subunit A1 [Source:HGNC Symbol;Acc:HGNC:6216]	21.3021	119.778	21.6279	22.1766
ENSG00000196684	HSH2D	hematopoietic SH2 domain containing [Source:HGNC Symbol;Acc:HGNC:24920]	0	1.08679	0.00962567	0.0447927
ENSG00000163412	EIF4E3	eukaryotic translation initiation factor 4E family member 3 [Source:HGNC Symbol;Acc:HGNC:31837]	10.4214	20.0311	7.02966	4.45466
ENSG00000188981	MSANTD1	Myb/SANT DNA binding domain containing 1 [Source:HGNC Symbol;Acc:HGNC:33741]	0.00930567	0.558071	0.032439	0.0582908
ENSG00000170881	RNF139	ring finger protein 139 [Source:HGNC Symbol;Acc:HGNC:17023]	25.1984	48.8665	35.1499	26.7046
ENSG00000002016	RAD52	RAD52 homolog, DNA repair protein [Source:HGNC Symbol;Acc:HGNC:9824]	4.90357	17.4287	4.21626	6.24195
ENSG00000167105	TMEM92	transmembrane protein 92 [Source:HGNC Symbol;Acc:HGNC:26579]	0	0.529418	0.00401233	0.0604013
ENSG00000116748	AMPD1	adenosine monophosphate deaminase 1 [Source:HGNC Symbol;Acc:HGNC:468]	0	0.286685	0	0.0397107
ENSG00000173627	APOBEC4	apolipoprotein B mRNA editing enzyme catalytic polypeptide like 4 [Source:HGNC Symbol;Acc:HGNC:32152]	0	2.81028	0	0
ENSG00000171747	LGALS4	galectin 4 [Source:HGNC Symbol;Acc:HGNC:6565]	0.0388053	0.830419	0.0372282	0.13464
ENSG00000184389	A3GALT2	alpha 1,3-galactosyltransferase 2 [Source:HGNC Symbol;Acc:HGNC:30005]	0	0.467435	0	0.0167858
ENSG00000146955	RAB19	RAB19, member RAS oncogene family [Source:HGNC Symbol;Acc:HGNC:19982]	0	2.1219	0.00516117	0
ENSG00000056487	PHF21B	PHD finger protein 21B [Source:HGNC Symbol;Acc:HGNC:25161]	0.00852667	0.244764	0.0257412	0.052449
ENSG00000163840	DTX3L	deltex E3 ubiquitin ligase 3L [Source:HGNC Symbol;Acc:HGNC:30323]	8.39577	110.865	7.82099	43.1723
ENSG00000166866	MYO1A	myosin IA [Source:HGNC Symbol;Acc:HGNC:7595]	0.02947	0.166106	0.0045525	0.146551
ENSG00000138755	CXCL9	C-X-C motif chemokine ligand 9 [Source:HGNC Symbol;Acc:HGNC:7098]	0	50.9935	0	2.93311
ENSG00000164344	KLKB1	kallikrein B1 [Source:HGNC Symbol;Acc:HGNC:6371]	0.00517067	0.218326	0.0067235	0.039859
ENSG00000172818	OVOL1	ovo like transcriptional repressor 1 [Source:HGNC Symbol;Acc:HGNC:8525]	0	0.812177	0	0.0117565
ENSG00000095596	CYP26A1	cytochrome P450 family 26 subfamily A member 1 [Source:HGNC Symbol;Acc:HGNC:2603]	0	1.46111	0.0132307	0
ENSG00000081800	SLC13A1	solute carrier family 13 member 1 [Source:HGNC Symbol;Acc:HGNC:10916]	0.0142417	0.555688	0.0169477	0.0103473
ENSG00000021645	NRXN3	neurexin 3 [Source:HGNC Symbol;Acc:HGNC:8010]	0.0196203	1.59974	0.0207767	0.0229665
ENSG00000185610	DBX2	developing brain homeobox 2 [Source:HGNC Symbol;Acc:HGNC:33186]	0.00762433	0.127884	0.0065425	0
ENSG00000196092	PAX5	paired box 5 [Source:HGNC Symbol;Acc:HGNC:8619]	0	0.202443	0	0.0090555
ENSG00000173805	HAP1	huntingtin associated protein 1 [Source:HGNC Symbol;Acc:HGNC:4812]	0.146433	6.97681	0.0691112	0.498651
ENSG00000171855	IFNB1	interferon beta 1 [Source:HGNC Symbol;Acc:HGNC:5434]	0.12892	500.894	0.101598	88.2401
ENSG00000007171	NOS2	nitric oxide synthase 2 [Source:HGNC Symbol;Acc:HGNC:7873]	0	0.912251	0	0.00711133
ENSG00000204613	TRIM10	tripartite motif containing 10 [Source:HGNC Symbol;Acc:HGNC:10072]	0	0.543474	0.0053965	0.00214867
ENSG00000142675	CNKSR1	connector enhancer of kinase suppressor of Ras 1 [Source:HGNC Symbol;Acc:HGNC:19700]	0.047	1.47156	0.0432262	0.247566
ENSG00000134160	TRPM1	transient receptor potential cation channel subfamily M member 1 [Source:HGNC Symbol;Acc:HGNC:7146]	0	0.115314	0	0.0555095
ENSG00000270379	HEATR9	HEAT repeat containing 9 [Source:HGNC Symbol;Acc:HGNC:26548]	0	3.86624	0	0.264363
ENSG00000115263	GCG	glucagon [Source:HGNC Symbol;Acc:HGNC:4191]	0	4.94141	0	0.0439915
ENSG00000003987	MTMR7	myotubularin related protein 7 [Source:HGNC Symbol;Acc:HGNC:7454]	0.022192	1.38173	0.01526	0.00203367
ENSG00000165023	DIRAS2	DIRAS family GTPase 2 [Source:HGNC Symbol;Acc:HGNC:19323]	0.022748	0.602031	0.220403	0.911489
ENSG00000080511	RDH8	retinol dehydrogenase 8 [Source:HGNC Symbol;Acc:HGNC:14423]	0	1.26076	0.0246605	0.00752433

## Sheet: B
Supporting Table 1
B - list of mouse constitutive-low genes
gene	name	description	average TPM im mouse UNST	average TPM im mouse PIC	average TPM im human UNST	average TPM im human PIC
ENSG00000159873	CCDC117	coiled-coil domain containing 117 [Source:HGNC Symbol;Acc:HGNC:26599]	8.45215	6.42343	13.4906	21.5391
ENSG00000110218	PANX1	pannexin 1 [Source:HGNC Symbol;Acc:HGNC:8599]	61.8268	54.764	45.8937	70.7362
ENSG00000134070	IRAK2	interleukin 1 receptor associated kinase 2 [Source:HGNC Symbol;Acc:HGNC:6113]	11.165	6.3716	1.9275	14.8156
ENSG00000134954	ETS1	ETS proto-oncogene 1, transcription factor [Source:HGNC Symbol;Acc:HGNC:3488]	27.7663	30.7222	53.6119	80.4021
ENSG00000067082	KLF6	Kruppel like factor 6 [Source:HGNC Symbol;Acc:HGNC:2235]	153.242	231.882	200.195	490.848
ENSG00000169609	C15orf40	chromosome 15 open reading frame 40 [Source:HGNC Symbol;Acc:HGNC:28443]	37.1218	37.3186	15.7073	15.9151
ENSG00000167280	ENGASE	endo-beta-N-acetylglucosaminidase [Source:HGNC Symbol;Acc:HGNC:24622]	3.20492	2.36385	3.96969	5.90702
ENSG00000112659	CUL9	cullin 9 [Source:HGNC Symbol;Acc:HGNC:15982]	1.65493	2.1492	3.15455	6.72361
ENSG00000179532	DNHD1	dynein heavy chain domain 1 [Source:HGNC Symbol;Acc:HGNC:26532]	0.0324163	0.23497	0.34085	1.04837
ENSG00000144161	ZC3H8	zinc finger CCCH-type containing 8 [Source:HGNC Symbol;Acc:HGNC:30941]	1.93416	2.58984	5.03093	7.74689
ENSG00000158286	RNF207	ring finger protein 207 [Source:HGNC Symbol;Acc:HGNC:32947]	0.093767	0.479904	0.612762	2.38542
ENSG00000177225	GATD1	glutamine amidotransferase class 1 domain containing 1 [Source:HGNC Symbol;Acc:HGNC:26616]	15.4302	10.7643	22.516	32.2533
ENSG00000151338	MIPOL1	mirror-image polydactyly 1 [Source:HGNC Symbol;Acc:HGNC:21460]	6.35063	6.46489	7.03835	7.73296
ENSG00000134317	GRHL1	grainyhead like transcription factor 1 [Source:HGNC Symbol;Acc:HGNC:17923]	0.0291743	0.104107	0.166451	0.427158
ENSG00000159200	RCAN1	regulator of calcineurin 1 [Source:HGNC Symbol;Acc:HGNC:3040]	21.5311	15.6954	39.7737	72.2877
ENSG00000103168	TAF1C	TATA-box binding protein associated factor, RNA polymerase I subunit C [Source:HGNC Symbol;Acc:HGNC:11534]	5.9488	6.46003	11.1013	20.2667
ENSG00000102003	SYP	synaptophysin [Source:HGNC Symbol;Acc:HGNC:11506]	0.030035	0.031858	0.298745	1.60129
ENSG00000142224	IL19	interleukin 19 [Source:HGNC Symbol;Acc:HGNC:5990]	0	0.037325	0.113714	0.949808
ENSG00000213265	TSGA13	testis specific 13 [Source:HGNC Symbol;Acc:HGNC:12369]	0	0	0.154566	0.977096
ENSG00000132915	PDE6A	phosphodiesterase 6A [Source:HGNC Symbol;Acc:HGNC:8785]	0.00560567	0.00867467	0.108977	0.732254
ENSG00000213658	LAT	linker for activation of T cells [Source:HGNC Symbol;Acc:HGNC:18874]	0	0.148847	0.412578	2.21308
ENSG00000139714	MORN3	MORN repeat containing 3 [Source:HGNC Symbol;Acc:HGNC:29807]	0	0	0.0633412	0.398551
ENSG00000115009	CCL20	C-C motif chemokine ligand 20 [Source:HGNC Symbol;Acc:HGNC:10619]	0	7.54695	0.718096	239.751
ENSG00000100867	DHRS2	dehydrogenase/reductase 2 [Source:HGNC Symbol;Acc:HGNC:18349]	0.0386647	0	0.204026	2.55061
ENSG00000114841	DNAH1	dynein axonemal heavy chain 1 [Source:HGNC Symbol;Acc:HGNC:2940]	0.0390543	0.023359	0.0942305	0.441697
ENSG00000246922	UBAP1L	ubiquitin associated protein 1 like [Source:HGNC Symbol;Acc:HGNC:40028]	0.0576687	0.0641973	0.184862	0.555319
ENSG00000162004	CCDC78	coiled-coil domain containing 78 [Source:HGNC Symbol;Acc:HGNC:14153]	0.01448	0.0329457	0.239398	0.968168
ENSG00000165084	C8orf34	chromosome 8 open reading frame 34 [Source:HGNC Symbol;Acc:HGNC:30905]	0.040723	0.066741	0.233028	0.540701
ENSG00000213139	CRYGS	crystallin gamma S [Source:HGNC Symbol;Acc:HGNC:2417]	0	0	0.228818	0.798145
ENSG00000058453	CROCC	ciliary rootlet coiled-coil, rootletin [Source:HGNC Symbol;Acc:HGNC:21299]	1.15184	1.27412	4.25692	11.0445
ENSG00000167080	B4GALNT2	beta-1,4-N-acetyl-galactosaminyltransferase 2 [Source:HGNC Symbol;Acc:HGNC:24136]	0.0135537	0.025013	0.0664027	0.16802
ENSG00000078814	MYH7B	myosin heavy chain 7B [Source:HGNC Symbol;Acc:HGNC:15906]	0.00642	0.00460067	0.268559	2.45952
ENSG00000143257	NR1I3	nuclear receptor subfamily 1 group I member 3 [Source:HGNC Symbol;Acc:HGNC:7969]	0	0.00974133	0.224923	1.71877
ENSG00000140279	DUOX2	dual oxidase 2 [Source:HGNC Symbol;Acc:HGNC:13273]	0.00398633	0	0.063397	0.388808
ENSG00000182324	KCNJ14	potassium inwardly rectifying channel subfamily J member 14 [Source:HGNC Symbol;Acc:HGNC:6260]	0.234886	0.155811	0.236556	0.901242
ENSG00000167613	LAIR1	leukocyte associated immunoglobulin like receptor 1 [Source:HGNC Symbol;Acc:HGNC:6477]	0.0227603	0.048866	0.117482	0.810352
ENSG00000128271	ADORA2A	adenosine A2a receptor [Source:HGNC Symbol;Acc:HGNC:263]	0.0674197	0.0353343	0.277878	1.65201
ENSG00000105613	MAST1	microtubule associated serine/threonine kinase 1 [Source:HGNC Symbol;Acc:HGNC:19034]	0.0105727	0.0101893	0.244299	1.68512
ENSG00000181001	OR52N1	olfactory receptor family 52 subfamily N member 1 [Source:HGNC Symbol;Acc:HGNC:14853]	0	0	0.125746	0.407786
ENSG00000009413	REV3L	REV3 like, DNA directed polymerase zeta catalytic subunit [Source:HGNC Symbol;Acc:HGNC:9968]	3.74825	2.7261	12.5708	42.4784
ENSG00000214279	SCART1	scavenger receptor family member expressed on T cells 1 [Source:HGNC Symbol;Acc:HGNC:32411]	0	0	0.105711	0.189948
ENSG00000090382	LYZ	lysozyme [Source:HGNC Symbol;Acc:HGNC:6740]	0	0	0.203412	0.816349
ENSG00000134061	CD180	CD180 molecule [Source:HGNC Symbol;Acc:HGNC:6726]	0.0341113	0.134655	0.0911018	0.252397
ENSG00000171121	KCNMB3	potassium calcium-activated channel subfamily M regulatory beta subunit 3 [Source:HGNC Symbol;Acc:HGNC:6287]	0	0	0.11439	0.806605
ENSG00000182600	SNORC	secondary ossification center associated regulator of chondrocyte maturation [Source:HGNC Symbol;Acc:HGNC:33763]	0	0	0.345607	0.696003
ENSG00000157388	CACNA1D	calcium voltage-gated channel subunit alpha1 D [Source:HGNC Symbol;Acc:HGNC:1391]	0.242434	0.052015	0.165651	1.15027
ENSG00000121351	IAPP	islet amyloid polypeptide [Source:HGNC Symbol;Acc:HGNC:5329]	0	0	0.133615	2.017
ENSG00000116717	GADD45A	growth arrest and DNA damage inducible alpha [Source:HGNC Symbol;Acc:HGNC:4095]	31.1739	36.3301	58.7116	184.308
ENSG00000009950	MLXIPL	MLX interacting protein like [Source:HGNC Symbol;Acc:HGNC:12744]	0	0.024388	0.103244	0.841512
ENSG00000141682	PMAIP1	phorbol-12-myristate-13-acetate-induced protein 1 [Source:HGNC Symbol;Acc:HGNC:9108]	12.4705	22.5752	69.3886	445.663
ENSG00000167604	NFKBID	NFKB inhibitor delta [Source:HGNC Symbol;Acc:HGNC:15671]	0.187485	1.17001	1.15849	4.55616
ENSG00000177570	SAMD12	sterile alpha motif domain containing 12 [Source:HGNC Symbol;Acc:HGNC:31750]	0.305386	0.396769	2.93838	6.08036
ENSG00000105371	ICAM4	intercellular adhesion molecule 4 (Landsteiner-Wiener blood group) [Source:HGNC Symbol;Acc:HGNC:5347]	0.26306	0.380828	0.0269185	5.79312
ENSG00000187764	SEMA4D	semaphorin 4D [Source:HGNC Symbol;Acc:HGNC:10732]	0.200119	0.374758	0.821687	4.51598
ENSG00000009765	IYD	iodotyrosine deiodinase [Source:HGNC Symbol;Acc:HGNC:21071]	0	0	0.114532	0.553822
ENSG00000111335	OAS2	2'-5'-oligoadenylate synthetase 2 [Source:HGNC Symbol;Acc:HGNC:8087]	0.494067	6.75418	4.17066	55.555
ENSG00000182685	BRICD5	BRICHOS domain containing 5 [Source:HGNC Symbol;Acc:HGNC:28309]	0	0.0742773	0.181018	1.44268
ENSG00000167654	ATCAY	ATCAY kinesin light chain interacting caytaxin [Source:HGNC Symbol;Acc:HGNC:779]	0.006337	0.00446267	0.0728715	0.479953
ENSG00000105963	ADAP1	ArfGAP with dual PH domains 1 [Source:HGNC Symbol;Acc:HGNC:16486]	0.46273	0.993739	1.42352	5.1722
ENSG00000241106	HLA-DOB	major histocompatibility complex, class II, DO beta [Source:HGNC Symbol;Acc:HGNC:4937]	0	0	0.164686	1.49965
ENSG00000100253	MIOX	myo-inositol oxygenase [Source:HGNC Symbol;Acc:HGNC:14522]	0	0	0.0941137	0.926751
ENSG00000164309	CMYA5	cardiomyopathy associated 5 [Source:HGNC Symbol;Acc:HGNC:14305]	0.0129077	0.034449	0.0381375	0.364694
ENSG00000094661	OR1I1	olfactory receptor family 1 subfamily I member 1 [Source:HGNC Symbol;Acc:HGNC:8207]	0	0	0.0280298	0.127531
ENSG00000137331	IER3	immediate early response 3 [Source:HGNC Symbol;Acc:HGNC:5392]	44.7965	110.378	18.1548	234.995
ENSG00000240720	LRRD1	leucine rich repeats and death domain containing 1 [Source:HGNC Symbol;Acc:HGNC:34300]	0.0115603	0	0.131271	0.95521
ENSG00000111331	OAS3	2'-5'-oligoadenylate synthetase 3 [Source:HGNC Symbol;Acc:HGNC:8088]	1.08384	9.88633	4.97989	41.0903
ENSG00000108509	CAMTA2	calmodulin binding transcription activator 2 [Source:HGNC Symbol;Acc:HGNC:18807]	12.0082	8.70499	17.8653	23.6943
ENSG00000198886	MT-ND4	mitochondrially encoded NADH:ubiquinone oxidoreductase core subunit 4 [Source:HGNC Symbol;Acc:HGNC:7459]	2254.97	3313.47	1857.87	4891.05
ENSG00000215788	TNFRSF25	TNF receptor superfamily member 25 [Source:HGNC Symbol;Acc:HGNC:11910]	0.0163913	0.0561833	0.130685	1.04651
ENSG00000162413	KLHL21	kelch like family member 21 [Source:HGNC Symbol;Acc:HGNC:29041]	28.7342	13.7014	26.9345	36.9159
ENSG00000214128	TMEM213	transmembrane protein 213 [Source:HGNC Symbol;Acc:HGNC:27220]	0	0	0.110612	0.952009
ENSG00000196832	OR11G2	olfactory receptor family 11 subfamily G member 2 [Source:HGNC Symbol;Acc:HGNC:15346]	0	0	0.0524498	0.36508
ENSG00000137218	FRS3	fibroblast growth factor receptor substrate 3 [Source:HGNC Symbol;Acc:HGNC:16970]	0.994579	1.78813	1.24036	2.67907
ENSG00000151006	PRSS53	serine protease 53 [Source:HGNC Symbol;Acc:HGNC:34407]	0.235377	0.316554	0.348798	1.11064
ENSG00000129749	CHRNA10	cholinergic receptor nicotinic alpha 10 subunit [Source:HGNC Symbol;Acc:HGNC:13800]	0.009564	0	0.170487	0.962499
ENSG00000153721	CNKSR3	CNKSR family member 3 [Source:HGNC Symbol;Acc:HGNC:23034]	6.22391	4.65775	8.67017	16.136
ENSG00000198707	CEP290	centrosomal protein 290 [Source:HGNC Symbol;Acc:HGNC:29021]	1.7754	2.92004	5.04542	12.0589
ENSG00000156218	ADAMTSL3	ADAMTS like 3 [Source:HGNC Symbol;Acc:HGNC:14633]	0.396851	0.196978	0.714333	3.67017
ENSG00000176945	MUC20	mucin 20, cell surface associated [Source:HGNC Symbol;Acc:HGNC:23282]	0	0	0.133754	0.628252
ENSG00000127325	BEST3	bestrophin 3 [Source:HGNC Symbol;Acc:HGNC:17105]	0.00818267	0	0.0754467	0.796307
ENSG00000166592	RRAD	RRAD, Ras related glycolysis inhibitor and calcium channel regulator [Source:HGNC Symbol;Acc:HGNC:10446]	1.51486	4.80268	5.09977	21.4493
ENSG00000177943	MAMDC4	MAM domain containing 4 [Source:HGNC Symbol;Acc:HGNC:24083]	0.116344	0.114876	0.198105	1.56054
ENSG00000130368	MAS1	MAS1 proto-oncogene, G protein-coupled receptor [Source:HGNC Symbol;Acc:HGNC:6899]	0	0	0.014634	0.0965253
ENSG00000184402	SS18L1	SS18L1 subunit of BAF chromatin remodeling complex [Source:HGNC Symbol;Acc:HGNC:15592]	1.69668	1.90709	2.74355	4.70278
ENSG00000173212	MAB21L3	mab-21 like 3 [Source:HGNC Symbol;Acc:HGNC:26787]	0.445587	0.259165	0.192935	0.751446
ENSG00000171657	GPR82	G protein-coupled receptor 82 [Source:HGNC Symbol;Acc:HGNC:4533]	0	0	0.0639763	0.788238
ENSG00000120910	PPP3CC	protein phosphatase 3 catalytic subunit gamma [Source:HGNC Symbol;Acc:HGNC:9316]	17.4876	14.0391	21.7979	36.0237
ENSG00000125735	TNFSF14	TNF superfamily member 14 [Source:HGNC Symbol;Acc:HGNC:11930]	0	0	0.0567677	0.445769
ENSG00000070601	FRMPD1	FERM and PDZ domain containing 1 [Source:HGNC Symbol;Acc:HGNC:29159]	0.004642	0.012759	0.587624	4.74253
ENSG00000135100	HNF1A	HNF1 homeobox A [Source:HGNC Symbol;Acc:HGNC:11621]	0	0	0.0404038	0.225633
ENSG00000171815	PCDHB1	protocadherin beta 1 [Source:HGNC Symbol;Acc:HGNC:8680]	0	0	0.0203625	0.107117
ENSG00000154274	C4orf19	chromosome 4 open reading frame 19 [Source:HGNC Symbol;Acc:HGNC:25618]	0	0	0.0296698	0.338601
ENSG00000146457	WTAP	WT1 associated protein [Source:HGNC Symbol;Acc:HGNC:16846]	61.9576	56.7057	78.3736	180.915
ENSG00000050344	NFE2L3	nuclear factor, erythroid 2 like 3 [Source:HGNC Symbol;Acc:HGNC:7783]	0.176605	0.115241	0.33178	2.00434
ENSG00000183742	MACC1	MET transcriptional regulator MACC1 [Source:HGNC Symbol;Acc:HGNC:30215]	0.0739023	0.0909503	0.0723095	0.450868
ENSG00000175985	PLEKHD1	pleckstrin homology and coiled-coil domain containing D1 [Source:HGNC Symbol;Acc:HGNC:20148]	0	0	0.0194145	0.109428
ENSG00000146830	GIGYF1	GRB10 interacting GYF protein 1 [Source:HGNC Symbol;Acc:HGNC:9126]	6.19696	6.23556	6.18566	9.33152
ENSG00000102287	GABRE	gamma-aminobutyric acid type A receptor subunit epsilon [Source:HGNC Symbol;Acc:HGNC:4085]	0.492538	0.552836	0.735276	2.68306
ENSG00000119630	PGF	placental growth factor [Source:HGNC Symbol;Acc:HGNC:8893]	1.65743	2.66658	3.22605	13.9901
ENSG00000115008	IL1A	interleukin 1 alpha [Source:HGNC Symbol;Acc:HGNC:5991]	0	0.442413	0.0552562	8.7858
ENSG00000110888	CAPRIN2	caprin family member 2 [Source:HGNC Symbol;Acc:HGNC:21259]	6.16488	7.6916	6.54899	12.7614
ENSG00000100918	REC8	REC8 meiotic recombination protein [Source:HGNC Symbol;Acc:HGNC:16879]	0	0.476555	0.0519185	6.64668
ENSG00000204305	AGER	advanced glycosylation end-product specific receptor [Source:HGNC Symbol;Acc:HGNC:320]	0.100399	0.361908	0.342331	1.78434
ENSG00000181404	WASHC1	WASH complex subunit 1 [Source:HGNC Symbol;Acc:HGNC:24361]	20.2806	15.4734	23.4543	37.9436
ENSG00000243710	CFAP57	cilia and flagella associated protein 57 [Source:HGNC Symbol;Acc:HGNC:26485]	0.0104103	0.00348	0.0352627	0.224573
ENSG00000125726	CD70	CD70 molecule [Source:HGNC Symbol;Acc:HGNC:11937]	0	0	0.244644	2.78578
ENSG00000184144	CNTN2	contactin 2 [Source:HGNC Symbol;Acc:HGNC:2172]	0.0423163	0.005083	0.070646	0.533662
ENSG00000115459	ELMOD3	ELMO domain containing 3 [Source:HGNC Symbol;Acc:HGNC:26158]	4.58112	4.11202	6.39379	9.27045
ENSG00000187997	C17orf99	chromosome 17 open reading frame 99 [Source:HGNC Symbol;Acc:HGNC:34490]	0	0	0.0295403	0.262648
ENSG00000177045	SIX5	SIX homeobox 5 [Source:HGNC Symbol;Acc:HGNC:10891]	3.38375	2.75392	4.36543	7.88296
ENSG00000170873	MTSS1	MTSS I-BAR domain containing 1 [Source:HGNC Symbol;Acc:HGNC:20443]	2.4975	0.73035	3.05083	8.32629
ENSG00000111262	KCNA1	potassium voltage-gated channel subfamily A member 1 [Source:HGNC Symbol;Acc:HGNC:6218]	0.079189	0.0167203	0.0133938	0.127096
ENSG00000080709	KCNN2	potassium calcium-activated channel subfamily N member 2 [Source:HGNC Symbol;Acc:HGNC:6291]	0.263821	0.216981	0.176664	2.56476
ENSG00000137393	RNF144B	ring finger protein 144B [Source:HGNC Symbol;Acc:HGNC:21578]	2.48332	0.76885	3.16982	7.55966
ENSG00000143067	ZNF697	zinc finger protein 697 [Source:HGNC Symbol;Acc:HGNC:32034]	9.15153	10.119	6.03611	15.4935
ENSG00000198763	MT-ND2	mitochondrially encoded NADH:ubiquinone oxidoreductase core subunit 2 [Source:HGNC Symbol;Acc:HGNC:7456]	1822.76	2504.12	1430.74	3788.95
ENSG00000105376	ICAM5	intercellular adhesion molecule 5 [Source:HGNC Symbol;Acc:HGNC:5348]	0.234304	0.610993	0.389755	4.58451
ENSG00000151715	TMEM45B	transmembrane protein 45B [Source:HGNC Symbol;Acc:HGNC:25194]	0	0	0.0380637	0.361393
ENSG00000147437	GNRH1	gonadotropin releasing hormone 1 [Source:HGNC Symbol;Acc:HGNC:4419]	0.0916333	0.33958	0.195393	1.08787
ENSG00000148734	NPFFR1	neuropeptide FF receptor 1 [Source:HGNC Symbol;Acc:HGNC:17425]	0.0153587	0	0.0173283	0.156465
ENSG00000091513	TF	transferrin [Source:HGNC Symbol;Acc:HGNC:11740]	2.38326	1.86922	0.330278	0.617626
ENSG00000185477	GPRIN3	GPRIN family member 3 [Source:HGNC Symbol;Acc:HGNC:27733]	0.0748243	0.015425	0.0299272	0.151992
ENSG00000088826	SMOX	spermine oxidase [Source:HGNC Symbol;Acc:HGNC:15862]	8.50233	6.86629	10.4012	36.1158
ENSG00000164920	OSR2	odd-skipped related transciption factor 2 [Source:HGNC Symbol;Acc:HGNC:15830]	3.96667	1.0896	4.81584	12.9293
ENSG00000220201	ZGLP1	zinc finger GATA like protein 1 [Source:HGNC Symbol;Acc:HGNC:37245]	0.027971	0.318391	0.0778615	0.982926
ENSG00000106404	CLDN15	claudin 15 [Source:HGNC Symbol;Acc:HGNC:2036]	0.464256	0.402208	0.659324	2.37587
ENSG00000162461	SLC25A34	solute carrier family 25 member 34 [Source:HGNC Symbol;Acc:HGNC:27653]	0.01011	0.0327917	0.0338318	0.776169
ENSG00000153283	CD96	CD96 molecule [Source:HGNC Symbol;Acc:HGNC:16892]	0.038451	0.0250937	0.0409122	0.465467
ENSG00000119508	NR4A3	nuclear receptor subfamily 4 group A member 3 [Source:HGNC Symbol;Acc:HGNC:7982]	0.580496	1.41152	0.406604	9.87965
ENSG00000075826	SEC31B	SEC31 homolog B, COPII coat complex component [Source:HGNC Symbol;Acc:HGNC:23197]	0.0922453	0.176832	0.111613	0.960674
ENSG00000125538	IL1B	interleukin 1 beta [Source:HGNC Symbol;Acc:HGNC:5992]	0	0	0.0533078	4.72121
ENSG00000140519	RHCG	Rh family C glycoprotein [Source:HGNC Symbol;Acc:HGNC:18140]	0	0	0.0444652	0.288908
ENSG00000119973	PRLHR	prolactin releasing hormone receptor [Source:HGNC Symbol;Acc:HGNC:4464]	0	0	0.009017	0.107537
ENSG00000173626	TRAPPC3L	trafficking protein particle complex subunit 3L [Source:HGNC Symbol;Acc:HGNC:21090]	0.0513863	0.0605357	0.112943	0.652495
ENSG00000167615	LENG8	leukocyte receptor cluster member 8 [Source:HGNC Symbol;Acc:HGNC:15500]	12.4912	19.9633	11.4957	41.4485
ENSG00000172324	OR5A2	olfactory receptor family 5 subfamily A member 2 [Source:HGNC Symbol;Acc:HGNC:15249]	0	0.00413967	0.00994683	0.17139
ENSG00000173531	MST1	macrophage stimulating 1 [Source:HGNC Symbol;Acc:HGNC:7380]	0.174415	0.0584427	0.496696	2.41087
ENSG00000166111	SVOP	SV2 related protein [Source:HGNC Symbol;Acc:HGNC:25417]	0.193653	0.156342	0.043198	0.323186
ENSG00000167281	RBFOX3	RNA binding fox-1 homolog 3 [Source:HGNC Symbol;Acc:HGNC:27097]	0.0172263	0	0.0284688	0.218154
ENSG00000145936	KCNMB1	potassium calcium-activated channel subfamily M regulatory beta subunit 1 [Source:HGNC Symbol;Acc:HGNC:6285]	0.225848	0.20443	0.208608	1.45204
ENSG00000101745	ANKRD12	ankyrin repeat domain 12 [Source:HGNC Symbol;Acc:HGNC:29135]	6.69044	7.82719	6.94593	19.0841
ENSG00000134757	DSG3	desmoglein 3 [Source:HGNC Symbol;Acc:HGNC:3050]	0.0175427	0	0.0115405	0.345329
ENSG00000261587	TMEM249	transmembrane protein 249 [Source:HGNC Symbol;Acc:HGNC:44155]	0	0.0230593	0.0521545	0.549807
ENSG00000122477	LRRC39	leucine rich repeat containing 39 [Source:HGNC Symbol;Acc:HGNC:28228]	0	0	0.0317943	0.281423
ENSG00000231852	CYP21A2	cytochrome P450 family 21 subfamily A member 2 [Source:HGNC Symbol;Acc:HGNC:2600]	0	0	0.0235255	1.88428
ENSG00000228727	SAPCD1	suppressor APC domain containing 1 [Source:HGNC Symbol;Acc:HGNC:13938]	0.391046	0.357478	0.453612	2.86431
ENSG00000213906	LTB4R2	leukotriene B4 receptor 2 [Source:HGNC Symbol;Acc:HGNC:19260]	0.27353	0.0560133	0.376328	0.805431
ENSG00000049249	TNFRSF9	TNF receptor superfamily member 9 [Source:HGNC Symbol;Acc:HGNC:11924]	0.074915	0.122996	0.0362592	1.10995
ENSG00000111728	ST8SIA1	ST8 alpha-N-acetyl-neuraminide alpha-2,8-sialyltransferase 1 [Source:HGNC Symbol;Acc:HGNC:10869]	0.108538	0.00724233	0.146605	0.526453
ENSG00000123066	MED13L	mediator complex subunit 13L [Source:HGNC Symbol;Acc:HGNC:22962]	29.0319	27.0359	34.7504	76.0808
ENSG00000197283	SYNGAP1	synaptic Ras GTPase activating protein 1 [Source:HGNC Symbol;Acc:HGNC:11497]	5.2751	4.46155	3.0267	7.87731
ENSG00000127666	TICAM1	toll like receptor adaptor molecule 1 [Source:HGNC Symbol;Acc:HGNC:18348]	12.5882	9.97815	13.2146	28.9453
ENSG00000241404	EGFL8	EGF like domain multiple 8 [Source:HGNC Symbol;Acc:HGNC:13944]	0.578915	0.60895	0.50571	2.09406
ENSG00000119720	NRDE2	NRDE-2, necessary for RNA interference, domain containing [Source:HGNC Symbol;Acc:HGNC:20186]	5.28411	4.23896	5.47072	11.0764
ENSG00000119698	PPP4R4	protein phosphatase 4 regulatory subunit 4 [Source:HGNC Symbol;Acc:HGNC:23788]	0.691643	0.91452	0.580039	4.85815
ENSG00000168676	KCTD19	potassium channel tetramerization domain containing 19 [Source:HGNC Symbol;Acc:HGNC:24753]	0	0	0.0055105	0.201045
ENSG00000138411	HECW2	HECT, C2 and WW domain containing E3 ubiquitin protein ligase 2 [Source:HGNC Symbol;Acc:HGNC:29853]	3.7788	2.34879	5.87558	12.8834
ENSG00000132874	SLC14A2	solute carrier family 14 member 2 [Source:HGNC Symbol;Acc:HGNC:10919]	0.0190487	0	0.0100873	0.166271
ENSG00000185666	SYN3	synapsin III [Source:HGNC Symbol;Acc:HGNC:11496]	0.0726673	0.053746	0.0384852	0.17582
ENSG00000229474	PATL2	PAT1 homolog 2 [Source:HGNC Symbol;Acc:HGNC:33630]	0.011092	0	0.0289742	0.641377
ENSG00000204655	MOG	myelin oligodendrocyte glycoprotein [Source:HGNC Symbol;Acc:HGNC:7197]	0	0	0	0.297708
ENSG00000213901	SLC23A3	solute carrier family 23 member 3 [Source:HGNC Symbol;Acc:HGNC:20601]	0.0574273	0.0515127	0.0351587	0.723987
ENSG00000167910	CYP7A1	cytochrome P450 family 7 subfamily A member 1 [Source:HGNC Symbol;Acc:HGNC:2651]	0	0	0	0.266641
ENSG00000154099	DNAAF1	dynein axonemal assembly factor 1 [Source:HGNC Symbol;Acc:HGNC:30539]	0.016288	0.008262	0.0217295	0.462882
ENSG00000129007	CALML4	calmodulin like 4 [Source:HGNC Symbol;Acc:HGNC:18445]	1.02205	0.522371	0.891253	2.01575
ENSG00000160781	PAQR6	progestin and adipoQ receptor family member 6 [Source:HGNC Symbol;Acc:HGNC:30132]	0.024195	0.0427443	0.0171805	0.304213

## Sheet: C
Supporting Table 1
C - list of mouse constitutive-high genes
gene	name	description	average TPM im mouse UNST	average TPM im mouse PIC	average TPM im human UNST	average TPM im human PIC
ENSG00000119280	C1orf198	chromosome 1 open reading frame 198 [Source:HGNC Symbol;Acc:HGNC:25900]	124.692	69.6467	12.8122	33.0362
ENSG00000136052	SLC41A2	solute carrier family 41 member 2 [Source:HGNC Symbol;Acc:HGNC:31045]	30.0562	18.0884	8.95587	17.3769
ENSG00000185215	TNFAIP2	TNF alpha induced protein 2 [Source:HGNC Symbol;Acc:HGNC:11895]	212.978	573.249	18.9092	322.515
ENSG00000172613	RAD9A	RAD9 checkpoint clamp component A [Source:HGNC Symbol;Acc:HGNC:9827]	30.4985	23.5711	5.36569	26.5075
ENSG00000163545	NUAK2	NUAK family kinase 2 [Source:HGNC Symbol;Acc:HGNC:29558]	26.4296	30.1425	1.21382	21.5898
ENSG00000159128	IFNGR2	interferon gamma receptor 2 [Source:HGNC Symbol;Acc:HGNC:5440]	123.516	89.7834	45.4661	102.132
ENSG00000132680	KHDC4	KH domain containing 4, pre-mRNA splicing factor [Source:HGNC Symbol;Acc:HGNC:29145]	29.6279	37.8722	9.39168	24.1001
ENSG00000075426	FOSL2	FOS like 2, AP-1 transcription factor subunit [Source:HGNC Symbol;Acc:HGNC:3798]	69.5544	55.5125	15.0305	30.3426
ENSG00000266074	BAHCC1	BAH domain and coiled-coil containing 1 [Source:HGNC Symbol;Acc:HGNC:29279]	13.6845	13.9371	2.28734	6.74519
ENSG00000203867	RBM20	RNA binding motif protein 20 [Source:HGNC Symbol;Acc:HGNC:27424]	0.683684	0.518912	0.0504545	0.22674
ENSG00000167470	MIDN	midnolin [Source:HGNC Symbol;Acc:HGNC:16298]	106.578	59.4698	28.9509	56.9843
ENSG00000131584	ACAP3	ArfGAP with coiled-coil, ankyrin repeat and PH domains 3 [Source:HGNC Symbol;Acc:HGNC:16754]	28.8809	16.8745	11.5824	19.2714
ENSG00000188064	WNT7B	Wnt family member 7B [Source:HGNC Symbol;Acc:HGNC:12787]	2.43263	1.60127	0.0843583	0.318686
ENSG00000167874	TMEM88	transmembrane protein 88 [Source:HGNC Symbol;Acc:HGNC:32371]	1.8669	1.63938	0.188342	2.32393
ENSG00000144908	ALDH1L1	aldehyde dehydrogenase 1 family member L1 [Source:HGNC Symbol;Acc:HGNC:3978]	4.51165	4.05815	0.177113	1.3683
ENSG00000110047	EHD1	EH domain containing 1 [Source:HGNC Symbol;Acc:HGNC:3242]	211.316	207.562	66.1373	97.1456
ENSG00000185561	TLCD2	TLC domain containing 2 [Source:HGNC Symbol;Acc:HGNC:33522]	43.4248	38.1185	0.599599	2.00658
ENSG00000108773	KAT2A	lysine acetyltransferase 2A [Source:HGNC Symbol;Acc:HGNC:4201]	36.5622	33.8593	14.9831	20.9143
ENSG00000204681	GABBR1	gamma-aminobutyric acid type B receptor subunit 1 [Source:HGNC Symbol;Acc:HGNC:4070]	9.78304	12.0344	2.27886	8.28002
ENSG00000109787	KLF3	Kruppel like factor 3 [Source:HGNC Symbol;Acc:HGNC:16516]	56.2877	39.3932	14.5815	24.0684
ENSG00000106608	URGCP	upregulator of cell proliferation [Source:HGNC Symbol;Acc:HGNC:30890]	35.4631	31.8842	17.322	23.6626
ENSG00000164663	USP49	ubiquitin specific peptidase 49 [Source:HGNC Symbol;Acc:HGNC:20078]	4.21424	3.50561	0.569803	1.84047
ENSG00000123610	TNFAIP6	TNF alpha induced protein 6 [Source:HGNC Symbol;Acc:HGNC:11898]	17.4931	34.0409	5.29507	208.153
ENSG00000142609	CFAP74	cilia and flagella associated protein 74 [Source:HGNC Symbol;Acc:HGNC:29368]	1.26992	1.10651	0.103565	0.764121
ENSG00000137221	TJAP1	tight junction associated protein 1 [Source:HGNC Symbol;Acc:HGNC:17949]	45.5278	42.6817	15.8874	23.5369
ENSG00000182325	FBXL6	F-box and leucine rich repeat protein 6 [Source:HGNC Symbol;Acc:HGNC:13603]	36.6637	36.9023	12.1023	20.034
ENSG00000105576	TNPO2	transportin 2 [Source:HGNC Symbol;Acc:HGNC:19998]	60.0028	47.1839	26.9972	41.1535
ENSG00000168398	BDKRB2	bradykinin receptor B2 [Source:HGNC Symbol;Acc:HGNC:1030]	3.40995	3.39642	0.191006	1.59404
ENSG00000146350	TBC1D32	TBC1 domain family member 32 [Source:HGNC Symbol;Acc:HGNC:21485]	2.91875	2.44319	1.6774	6.07024
ENSG00000150401	DCUN1D2	defective in cullin neddylation 1 domain containing 2 [Source:HGNC Symbol;Acc:HGNC:20328]	10.8492	9.48366	4.4409	7.6274
ENSG00000156427	FGF18	fibroblast growth factor 18 [Source:HGNC Symbol;Acc:HGNC:3674]	1.9066	1.79579	0.0172788	0.261294
ENSG00000198695	MT-ND6	mitochondrially encoded NADH:ubiquinone oxidoreductase core subunit 6 [Source:HGNC Symbol;Acc:HGNC:7462]	239.847	170.346	67.4026	217.521
ENSG00000131669	NINJ1	ninjurin 1 [Source:HGNC Symbol;Acc:HGNC:7824]	41.6322	76.2227	10.0756	33.703
ENSG00000110583	NAA40	N-alpha-acetyltransferase 40, NatD catalytic subunit [Source:HGNC Symbol;Acc:HGNC:25845]	17.714	18.1931	6.58021	9.14761
ENSG00000100425	BRD1	bromodomain containing 1 [Source:HGNC Symbol;Acc:HGNC:1102]	16.2353	13.7943	6.92208	10.7869
ENSG00000100346	CACNA1I	calcium voltage-gated channel subunit alpha1 I [Source:HGNC Symbol;Acc:HGNC:1396]	0.184451	0.0733077	0	0.0170005
ENSG00000141026	MED9	mediator complex subunit 9 [Source:HGNC Symbol;Acc:HGNC:25487]	21.1228	19.9905	8.20115	11.6202
ENSG00000158486	DNAH3	dynein axonemal heavy chain 3 [Source:HGNC Symbol;Acc:HGNC:2949]	0.109784	0.107699	0.00138167	0.0632563
ENSG00000198435	NRARP	NOTCH regulated ankyrin repeat protein [Source:HGNC Symbol;Acc:HGNC:33843]	1.00042	0.19148	0.0261165	0.149578
ENSG00000153234	NR4A2	nuclear receptor subfamily 4 group A member 2 [Source:HGNC Symbol;Acc:HGNC:7981]	3.30782	3.95424	0.359195	2.1933
ENSG00000142408	CACNG8	calcium voltage-gated channel auxiliary subunit gamma 8 [Source:HGNC Symbol;Acc:HGNC:13628]	1.68286	1.02379	0.0184935	0.0513525
ENSG00000073756	PTGS2	prostaglandin-endoperoxide synthase 2 [Source:HGNC Symbol;Acc:HGNC:9605]	88.7696	209.377	8.01271	119.107
ENSG00000113504	SLC12A7	solute carrier family 12 member 7 [Source:HGNC Symbol;Acc:HGNC:10915]	7.24639	6.16202	1.38362	8.66731
ENSG00000129566	TEP1	telomerase associated protein 1 [Source:HGNC Symbol;Acc:HGNC:11726]	9.76138	7.77511	4.15707	11.5409
ENSG00000187664	HAPLN4	hyaluronan and proteoglycan link protein 4 [Source:HGNC Symbol;Acc:HGNC:31357]	1.09518	0.693798	0.102236	0.278924
ENSG00000145632	PLK2	polo like kinase 2 [Source:HGNC Symbol;Acc:HGNC:19699]	46.2421	75.9137	9.44165	63.1271
ENSG00000158480	SPATA2	spermatogenesis associated 2 [Source:HGNC Symbol;Acc:HGNC:14681]	14.8914	15.4528	5.25813	7.76774
ENSG00000008710	PKD1	polycystin 1, transient receptor potential channel interacting [Source:HGNC Symbol;Acc:HGNC:9008]	33.0099	30.0878	13.4102	46.6012
ENSG00000125730	C3	complement C3 [Source:HGNC Symbol;Acc:HGNC:1318]	1.93959	4.07475	0.607617	5.73455
ENSG00000139318	DUSP6	dual specificity phosphatase 6 [Source:HGNC Symbol;Acc:HGNC:3072]	104.252	138.602	32.373	66.8657
ENSG00000144401	METTL21A	methyltransferase 21A, HSPA lysine [Source:HGNC Symbol;Acc:HGNC:30476]	20.3435	23.8057	7.78588	11.1726
ENSG00000102908	NFAT5	nuclear factor of activated T cells 5 [Source:HGNC Symbol;Acc:HGNC:7774]	20.8497	20.5427	7.32372	13.8803
ENSG00000169228	RAB24	RAB24, member RAS oncogene family [Source:HGNC Symbol;Acc:HGNC:9765]	33.0434	36.1017	9.88378	16.3817
ENSG00000180828	BHLHE22	basic helix-loop-helix family member e22 [Source:HGNC Symbol;Acc:HGNC:11963]	0.307514	0.197387	0	0.228461
ENSG00000153487	ING1	inhibitor of growth family member 1 [Source:HGNC Symbol;Acc:HGNC:6062]	25.8676	16.3811	8.58918	13.9023
ENSG00000197818	SLC9A8	solute carrier family 9 member A8 [Source:HGNC Symbol;Acc:HGNC:20728]	17.0032	18.5225	4.25036	6.4566
ENSG00000164181	ELOVL7	ELOVL fatty acid elongase 7 [Source:HGNC Symbol;Acc:HGNC:26292]	1.51138	1.52628	0.177065	2.23341
ENSG00000077458	FAM76B	family with sequence similarity 76 member B [Source:HGNC Symbol;Acc:HGNC:28492]	11.0391	11.9568	6.32662	14.9699
ENSG00000197774	EME2	essential meiotic structure-specific endonuclease subunit 2 [Source:HGNC Symbol;Acc:HGNC:27289]	6.09389	7.95552	1.14872	4.39799
ENSG00000143458	GABPB2	GA binding protein transcription factor subunit beta 2 [Source:HGNC Symbol;Acc:HGNC:28441]	5.67584	5.60469	4.58468	6.48606
ENSG00000137571	SLCO5A1	solute carrier organic anion transporter family member 5A1 [Source:HGNC Symbol;Acc:HGNC:19046]	0.553995	1.2345	0.171806	0.470676
ENSG00000020577	SAMD4A	sterile alpha motif domain containing 4A [Source:HGNC Symbol;Acc:HGNC:23023]	28.8203	28.221	21.3911	36.283
ENSG00000157741	UBN2	ubinuclein 2 [Source:HGNC Symbol;Acc:HGNC:21931]	4.64676	6.34375	1.37802	2.631
ENSG00000105642	KCNN1	potassium calcium-activated channel subfamily N member 1 [Source:HGNC Symbol;Acc:HGNC:6290]	0.774164	0.629712	0.0502848	0.249132
ENSG00000146374	RSPO3	R-spondin 3 [Source:HGNC Symbol;Acc:HGNC:20866]	1.22452	1.38972	0.105522	1.20914
ENSG00000145779	TNFAIP8	TNF alpha induced protein 8 [Source:HGNC Symbol;Acc:HGNC:17260]	17.2392	32.3198	9.63937	40.3888
ENSG00000110455	ACCS	1-aminocyclopropane-1-carboxylate synthase homolog (inactive) [Source:HGNC Symbol;Acc:HGNC:23989]	2.41447	2.54422	0.684867	2.10071
ENSG00000167680	SEMA6B	semaphorin 6B [Source:HGNC Symbol;Acc:HGNC:10739]	1.09981	0.533766	1.95914	16.6269
ENSG00000106346	USP42	ubiquitin specific peptidase 42 [Source:HGNC Symbol;Acc:HGNC:20068]	9.61244	20.3917	4.39053	10.8534
ENSG00000131979	GCH1	GTP cyclohydrolase 1 [Source:HGNC Symbol;Acc:HGNC:4193]	7.7946	27.7195	1.88155	25.5511
ENSG00000198771	RCSD1	RCSD domain containing 1 [Source:HGNC Symbol;Acc:HGNC:28310]	1.4252	1.24516	0.1726	0.563319
ENSG00000126870	DYNC2I1	dynein 2 intermediate chain 1 [Source:HGNC Symbol;Acc:HGNC:21862]	10.0609	7.77338	3.00067	6.01135
ENSG00000134070	IRAK2	interleukin 1 receptor associated kinase 2 [Source:HGNC Symbol;Acc:HGNC:6113]	11.165	6.3716	1.9275	14.8156
ENSG00000158691	ZSCAN12	zinc finger and SCAN domain containing 12 [Source:HGNC Symbol;Acc:HGNC:13172]	4.23311	4.12279	1.03601	2.01322
ENSG00000185946	RNPC3	RNA binding region (RNP1, RRM) containing 3 [Source:HGNC Symbol;Acc:HGNC:18666]	14.1539	16.9419	5.8014	9.12214
ENSG00000101144	BMP7	bone morphogenetic protein 7 [Source:HGNC Symbol;Acc:HGNC:1074]	0.835031	0.734269	0.116505	0.422186
ENSG00000114857	NKTR	natural killer cell triggering receptor [Source:HGNC Symbol;Acc:HGNC:7833]	12.975	24.3894	5.8239	16.2203
ENSG00000023445	BIRC3	baculoviral IAP repeat containing 3 [Source:HGNC Symbol;Acc:HGNC:591]	12.7377	47.5061	1.13026	54.4305
ENSG00000140464	PML	PML nuclear body scaffold [Source:HGNC Symbol;Acc:HGNC:9113]	58.0257	107.589	33.1455	89.1971
ENSG00000141837	CACNA1A	calcium voltage-gated channel subunit alpha1 A [Source:HGNC Symbol;Acc:HGNC:1388]	3.36302	2.36539	0.707847	3.92553
ENSG00000142102	PGGHG	protein-glucosylgalactosylhydroxylysine glucosidase [Source:HGNC Symbol;Acc:HGNC:26210]	10.1925	10.6325	2.75117	9.0679
ENSG00000178997	EXD1	exonuclease 3'-5' domain containing 1 [Source:HGNC Symbol;Acc:HGNC:28507]	0.261322	0.266104	0.110981	0.489539
ENSG00000187860	CCDC157	coiled-coil domain containing 157 [Source:HGNC Symbol;Acc:HGNC:33854]	1.52118	2.00411	1.18687	5.19179
ENSG00000141622	RNF165	ring finger protein 165 [Source:HGNC Symbol;Acc:HGNC:31696]	0.199484	0.146732	0.0359847	0.456924
ENSG00000102878	HSF4	heat shock transcription factor 4 [Source:HGNC Symbol;Acc:HGNC:5227]	0.980921	0.714385	0.299739	3.56449
ENSG00000163673	DCLK3	doublecortin like kinase 3 [Source:HGNC Symbol;Acc:HGNC:19005]	0.235753	0.0262653	0.006109	0.120848
ENSG00000129467	ADCY4	adenylate cyclase 4 [Source:HGNC Symbol;Acc:HGNC:235]	1.11502	1.39996	0.429252	1.09189
ENSG00000179044	EXOC3L1	exocyst complex component 3 like 1 [Source:HGNC Symbol;Acc:HGNC:27540]	0.298232	0.319103	0.0351663	0.446348
ENSG00000062038	CDH3	cadherin 3 [Source:HGNC Symbol;Acc:HGNC:1762]	0.207899	0.118165	0.210599	1.17499
ENSG00000164404	GDF9	growth differentiation factor 9 [Source:HGNC Symbol;Acc:HGNC:4224]	0.714231	0.545017	0.0697752	0.203149
ENSG00000086730	LAT2	linker for activation of T cells family member 2 [Source:HGNC Symbol;Acc:HGNC:12749]	1.87765	1.69835	0.147126	0.565332
ENSG00000135253	KCP	kielin cysteine rich BMP regulator [Source:HGNC Symbol;Acc:HGNC:17585]	0.250658	0.452562	0.0787575	0.45735
ENSG00000221869	CEBPD	CCAAT enhancer binding protein delta [Source:HGNC Symbol;Acc:HGNC:1835]	18.0634	20.0483	19.8754	72.7601
ENSG00000180376	CCDC66	coiled-coil domain containing 66 [Source:HGNC Symbol;Acc:HGNC:27709]	5.38916	7.2072	3.57136	7.40418
ENSG00000133874	RNF122	ring finger protein 122 [Source:HGNC Symbol;Acc:HGNC:21147]	3.02976	2.84065	1.11456	2.99856
ENSG00000175505	CLCF1	cardiotrophin like cytokine factor 1 [Source:HGNC Symbol;Acc:HGNC:17412]	14.989	16.1898	7.06188	16.4761
ENSG00000126759	CFP	complement factor properdin [Source:HGNC Symbol;Acc:HGNC:8864]	0.23412	0.790662	0.00646517	0.310455
ENSG00000135407	AVIL	advillin [Source:HGNC Symbol;Acc:HGNC:14188]	0.804952	1.05883	0.127476	1.59172
ENSG00000109063	MYH3	myosin heavy chain 3 [Source:HGNC Symbol;Acc:HGNC:7573]	0.151802	0.321721	0.213859	1.75485
ENSG00000173846	PLK3	polo like kinase 3 [Source:HGNC Symbol;Acc:HGNC:2154]	26.4308	24.2682	12.8524	35.2153
ENSG00000205307	SAP25	Sin3A associated protein 25 [Source:HGNC Symbol;Acc:HGNC:41908]	1.02201	1.70918	0.159305	1.41007
ENSG00000136826	KLF4	Kruppel like factor 4 [Source:HGNC Symbol;Acc:HGNC:6348]	91.0945	97.2261	41.1968	107.666
ENSG00000117480	FAAH	fatty acid amide hydrolase [Source:HGNC Symbol;Acc:HGNC:3553]	0.255292	0.317536	0.191258	0.55526
ENSG00000188157	AGRN	agrin [Source:HGNC Symbol;Acc:HGNC:329]	22.4648	35.1985	6.16988	24.0095

## Sheet: D
Supporting Table 1
D - list of human constitutive-high genes
gene	name	description	average TPM im mouse UNST	average TPM im mouse PIC	average TPM im human UNST	average TPM im human PIC
ENSG00000170961	HAS2	hyaluronan synthase 2 [Source:HGNC Symbol;Acc:HGNC:4819]	2.93312	58.1128	133.251	150.91
ENSG00000182307	C8orf33	chromosome 8 open reading frame 33 [Source:HGNC Symbol;Acc:HGNC:26104]	19.052	58.1084	51.8218	39.6388
ENSG00000131724	IL13RA1	interleukin 13 receptor subunit alpha 1 [Source:HGNC Symbol;Acc:HGNC:5974]	6.8573	17.9375	38.8165	27.2607
ENSG00000117143	UAP1	UDP-N-acetylglucosamine pyrophosphorylase 1 [Source:HGNC Symbol;Acc:HGNC:12457]	46.1823	103.934	339.564	243.669
ENSG00000166750	SLFN5	schlafen family member 5 [Source:HGNC Symbol;Acc:HGNC:28286]	2.34544	37.2966	31.8212	47.1621
ENSG00000196159	FAT4	FAT atypical cadherin 4 [Source:HGNC Symbol;Acc:HGNC:23109]	2.13005	4.52877	11.1628	7.93262
ENSG00000137825	ITPKA	inositol-trisphosphate 3-kinase A [Source:HGNC Symbol;Acc:HGNC:6178]	0.0136267	0.822625	2.68634	2.22453
ENSG00000135185	TMEM243	transmembrane protein 243 [Source:HGNC Symbol;Acc:HGNC:21707]	4.48257	13.7045	25.1804	23.8831
ENSG00000160710	ADAR	adenosine deaminase RNA specific [Source:HGNC Symbol;Acc:HGNC:225]	19.704	73.9444	49.5855	86.9029
ENSG00000103005	USB1	U6 snRNA biogenesis phosphodiesterase 1 [Source:HGNC Symbol;Acc:HGNC:25792]	24.6829	44.4762	54.4313	52.0457
ENSG00000118985	ELL2	elongation factor for RNA polymerase II 2 [Source:HGNC Symbol;Acc:HGNC:17064]	35.0996	70.64	130.112	101.697
ENSG00000122591	FAM126A	family with sequence similarity 126 member A [Source:HGNC Symbol;Acc:HGNC:24587]	43.8904	72.3019	161.403	126.156
ENSG00000099860	GADD45B	growth arrest and DNA damage inducible beta [Source:HGNC Symbol;Acc:HGNC:4096]	5.97943	85.834	50.9307	132.307
ENSG00000160326	SLC2A6	solute carrier family 2 member 6 [Source:HGNC Symbol;Acc:HGNC:11011]	3.1612	20.7365	14.2016	23.6619
ENSG00000154127	UBASH3B	ubiquitin associated and SH3 domain containing B [Source:HGNC Symbol;Acc:HGNC:29884]	10.0554	22.1531	42.5423	29.9156
ENSG00000114098	ARMC8	armadillo repeat containing 8 [Source:HGNC Symbol;Acc:HGNC:24999]	13.0072	25.4781	44.9301	38.1767
ENSG00000069399	BCL3	BCL3 transcription coactivator [Source:HGNC Symbol;Acc:HGNC:998]	3.04077	40.0328	12.959	40.982
ENSG00000196754	S100A2	S100 calcium binding protein A2 [Source:HGNC Symbol;Acc:HGNC:10492]	0.0959747	1.55271	9.17638	6.68787
ENSG00000115232	ITGA4	integrin subunit alpha 4 [Source:HGNC Symbol;Acc:HGNC:6140]	11.6177	22.4228	54.8639	42.1845
ENSG00000164949	GEM	GTP binding protein overexpressed in skeletal muscle [Source:HGNC Symbol;Acc:HGNC:4234]	1.48113	39.2195	7.77098	17.1911
ENSG00000151746	BICD1	BICD cargo adaptor 1 [Source:HGNC Symbol;Acc:HGNC:1049]	1.83808	4.34658	13.9928	14.0488
ENSG00000067798	NAV3	neuron navigator 3 [Source:HGNC Symbol;Acc:HGNC:15998]	7.47088	24.2528	27.4068	77.5101
ENSG00000168566	SNRNP48	small nuclear ribonucleoprotein U11/U12 subunit 48 [Source:HGNC Symbol;Acc:HGNC:21368]	9.23508	15.4277	11.4073	11.626
ENSG00000102531	FNDC3A	fibronectin type III domain containing 3A [Source:HGNC Symbol;Acc:HGNC:20296]	20.2359	58.0711	50.9724	60.3724
ENSG00000145901	TNIP1	TNFAIP3 interacting protein 1 [Source:HGNC Symbol;Acc:HGNC:16903]	12.8313	72.7955	38.7931	119.754
ENSG00000123612	ACVR1C	activin A receptor type 1C [Source:HGNC Symbol;Acc:HGNC:18123]	0	0.136887	0.544943	0.299507
ENSG00000110719	TCIRG1	T cell immune regulator 1, ATPase H+ transporting V0 subunit a3 [Source:HGNC Symbol;Acc:HGNC:11647]	17.9925	155.35	59.9861	84.2005
ENSG00000147419	CCDC25	coiled-coil domain containing 25 [Source:HGNC Symbol;Acc:HGNC:25591]	21.2575	46.229	53.6728	55.5453
ENSG00000100441	KHNYN	KH and NYN domain containing [Source:HGNC Symbol;Acc:HGNC:20166]	5.00633	9.5698	16.5618	17.0551
ENSG00000122299	ZC3H7A	zinc finger CCCH-type containing 7A [Source:HGNC Symbol;Acc:HGNC:30959]	22.3377	122.455	37.1898	43.4497
ENSG00000136141	LRCH1	leucine rich repeats and calponin homology domain containing 1 [Source:HGNC Symbol;Acc:HGNC:20309]	3.39245	8.58215	6.82959	10.8022
ENSG00000173926	MARCHF3	membrane associated ring-CH-type finger 3 [Source:HGNC Symbol;Acc:HGNC:28728]	5.47143	20.4024	19.4105	19.6604
ENSG00000204209	DAXX	death domain associated protein [Source:HGNC Symbol;Acc:HGNC:2681]	17.0192	206.494	34.27	38.0755
ENSG00000166012	TAF1D	TATA-box binding protein associated factor, RNA polymerase I subunit D [Source:HGNC Symbol;Acc:HGNC:28759]	35.6449	166.848	89.1177	161.959
ENSG00000118495	PLAGL1	PLAG1 like zinc finger 1 [Source:HGNC Symbol;Acc:HGNC:9046]	4.96498	22.8976	18.3426	25.0582
ENSG00000092871	RFFL	ring finger and FYVE like domain containing E3 ubiquitin protein ligase [Source:HGNC Symbol;Acc:HGNC:24821]	4.08078	9.82443	11.7189	10.5032
ENSG00000177542	SLC25A22	solute carrier family 25 member 22 [Source:HGNC Symbol;Acc:HGNC:19954]	23.3922	67.976	43.5998	51.5477
ENSG00000165806	CASP7	caspase 7 [Source:HGNC Symbol;Acc:HGNC:1508]	6.64822	18.1919	19.2915	30.2389
ENSG00000115604	IL18R1	interleukin 18 receptor 1 [Source:HGNC Symbol;Acc:HGNC:5988]	0.0490047	1.30456	2.30751	2.37202
ENSG00000127452	FBXL12	F-box and leucine rich repeat protein 12 [Source:HGNC Symbol;Acc:HGNC:13611]	4.37136	10.0156	14.1654	17.5328
ENSG00000169045	HNRNPH1	heterogeneous nuclear ribonucleoprotein H1 [Source:HGNC Symbol;Acc:HGNC:5041]	114.964	201.088	195.998	253.581
ENSG00000112773	TENT5A	terminal nucleotidyltransferase 5A [Source:HGNC Symbol;Acc:HGNC:18345]	3.60795	70.8109	21.9861	87.9687
ENSG00000160161	CILP2	cartilage intermediate layer protein 2 [Source:HGNC Symbol;Acc:HGNC:24213]	0.01134	0.247165	0.374075	0.384783
ENSG00000169026	SLC49A3	solute carrier family 49 member 3 [Source:HGNC Symbol;Acc:HGNC:26177]	0.340782	1.73708	5.69928	6.10949
ENSG00000130813	SHFL	shiftless antiviral inhibitor of ribosomal frameshifting [Source:HGNC Symbol;Acc:HGNC:25649]	1.078	8.00965	8.3598	31.1415
ENSG00000149218	ENDOD1	endonuclease domain containing 1 [Source:HGNC Symbol;Acc:HGNC:29129]	20.5979	39.3279	36.5011	28.108
ENSG00000133106	EPSTI1	epithelial stromal interaction 1 [Source:HGNC Symbol;Acc:HGNC:16465]	0.312373	5.15016	1.77801	16.0929
ENSG00000100077	GRK3	G protein-coupled receptor kinase 3 [Source:HGNC Symbol;Acc:HGNC:290]	0.070872	0.386331	0.654364	0.62862
ENSG00000095794	CREM	cAMP responsive element modulator [Source:HGNC Symbol;Acc:HGNC:2352]	11.1693	31.6446	28.1808	27.4608
ENSG00000132478	UNK	unk zinc finger [Source:HGNC Symbol;Acc:HGNC:29369]	3.36824	6.93859	11.8858	12.8437
ENSG00000163006	CCDC138	coiled-coil domain containing 138 [Source:HGNC Symbol;Acc:HGNC:26531]	0.89693	2.23489	6.05036	5.61379
ENSG00000196372	ASB13	ankyrin repeat and SOCS box containing 13 [Source:HGNC Symbol;Acc:HGNC:19765]	2.00821	8.23339	9.07184	6.8006
ENSG00000115289	PCGF1	polycomb group ring finger 1 [Source:HGNC Symbol;Acc:HGNC:17615]	9.80491	18.2898	18.1551	26.8244
ENSG00000114738	MAPKAPK3	MAPK activated protein kinase 3 [Source:HGNC Symbol;Acc:HGNC:6888]	27.3929	41.2705	114.55	83.4923
ENSG00000242715	CCDC169	coiled-coil domain containing 169 [Source:HGNC Symbol;Acc:HGNC:34361]	0.0497443	0.708468	2.30404	2.12819
ENSG00000115415	STAT1	signal transducer and activator of transcription 1 [Source:HGNC Symbol;Acc:HGNC:11362]	32.9384	148.73	87.0918	156.484
ENSG00000115963	RND3	Rho family GTPase 3 [Source:HGNC Symbol;Acc:HGNC:671]	41.825	104.406	126.893	260.02
ENSG00000253958	CLDN23	claudin 23 [Source:HGNC Symbol;Acc:HGNC:17591]	0.0485267	0.439436	0.700103	1.12571
ENSG00000139289	PHLDA1	pleckstrin homology like domain family A member 1 [Source:HGNC Symbol;Acc:HGNC:8933]	63.3091	381.924	50.9074	88.0159
ENSG00000242265	PEG10	paternally expressed 10 [Source:HGNC Symbol;Acc:HGNC:14005]	5.86927	19.3208	16.15	19.6835
ENSG00000164105	SAP30	Sin3A associated protein 30 [Source:HGNC Symbol;Acc:HGNC:10532]	12.0191	29.023	30.6652	26.0599
ENSG00000143498	TAF1A	TATA-box binding protein associated factor, RNA polymerase I subunit A [Source:HGNC Symbol;Acc:HGNC:11532]	4.4365	10.2968	10.4144	9.38134
ENSG00000198089	SFI1	SFI1 centrin binding protein [Source:HGNC Symbol;Acc:HGNC:29064]	1.33728	3.1749	4.28787	12.8593
ENSG00000271503	CCL5	C-C motif chemokine ligand 5 [Source:HGNC Symbol;Acc:HGNC:10632]	1.11016	803.452	1.53443	105.621
ENSG00000164136	IL15	interleukin 15 [Source:HGNC Symbol;Acc:HGNC:5977]	2.9179	67.3733	2.42867	10.339
ENSG00000168621	GDNF	glial cell derived neurotrophic factor [Source:HGNC Symbol;Acc:HGNC:4232]	2.96539	15.3243	7.83486	7.6966
ENSG00000178685	PARP10	poly(ADP-ribose) polymerase family member 10 [Source:HGNC Symbol;Acc:HGNC:25895]	2.1882	26.109	4.68022	19.582
ENSG00000156587	UBE2L6	ubiquitin conjugating enzyme E2 L6 [Source:HGNC Symbol;Acc:HGNC:12490]	14.79	77.3942	50.9313	80.4857
ENSG00000181751	MACIR	macrophage immunometabolism regulator [Source:HGNC Symbol;Acc:HGNC:25052]	22.6319	49.5599	39.1113	28.486
ENSG00000105717	PBX4	PBX homeobox 4 [Source:HGNC Symbol;Acc:HGNC:13403]	0.33795	1.06214	0.806062	1.71183
ENSG00000125814	NAPB	NSF attachment protein beta [Source:HGNC Symbol;Acc:HGNC:15751]	0.511546	1.05675	2.084	3.46112
ENSG00000101096	NFATC2	nuclear factor of activated T cells 2 [Source:HGNC Symbol;Acc:HGNC:7776]	0.110687	0.499504	0.433345	1.06705
ENSG00000197653	DNAH10	dynein axonemal heavy chain 10 [Source:HGNC Symbol;Acc:HGNC:2941]	0.0135897	0.246655	0.461624	0.547478
ENSG00000110446	SLC15A3	solute carrier family 15 member 3 [Source:HGNC Symbol;Acc:HGNC:18068]	0.0475287	1.95286	2.39856	10.9686
ENSG00000158859	ADAMTS4	ADAM metallopeptidase with thrombospondin type 1 motif 4 [Source:HGNC Symbol;Acc:HGNC:220]	3.52291	10.0956	5.42521	6.84253
ENSG00000166446	CDYL2	chromodomain Y like 2 [Source:HGNC Symbol;Acc:HGNC:23030]	6.59408	12.7686	5.91301	4.61386
ENSG00000163644	PPM1K	protein phosphatase, Mg2+/Mn2+ dependent 1K [Source:HGNC Symbol;Acc:HGNC:25415]	3.00064	12.4543	5.42027	14.8083
ENSG00000143303	METTL25B	methyltransferase like 25B [Source:HGNC Symbol;Acc:HGNC:24273]	2.31614	6.44344	6.42563	8.32673
ENSG00000146232	NFKBIE	NFKB inhibitor epsilon [Source:HGNC Symbol;Acc:HGNC:7799]	1.76499	49.1975	4.48163	17.9938
ENSG00000134775	FHOD3	formin homology 2 domain containing 3 [Source:HGNC Symbol;Acc:HGNC:26178]	1.21301	2.13962	3.59056	3.10371
ENSG00000137965	IFI44	interferon induced protein 44 [Source:HGNC Symbol;Acc:HGNC:16938]	2.08256	54.9449	51.099	252.025
ENSG00000101017	CD40	CD40 molecule [Source:HGNC Symbol;Acc:HGNC:11919]	0.442036	10.6499	3.44761	4.05577
ENSG00000164761	TNFRSF11B	TNF receptor superfamily member 11b [Source:HGNC Symbol;Acc:HGNC:11909]	1.36156	8.73176	9.03219	10.4204
ENSG00000168071	CCDC88B	coiled-coil domain containing 88B [Source:HGNC Symbol;Acc:HGNC:26757]	0.028062	0.873164	1.22403	0.904435
