# Supplementary material for: Evolutionary divergence of induced versus constitutive antiviral gene expression levels between primates and rodents
Source: PLoS Comput Biol. 2025 Jun 24;21(6):e1013165. doi: 10.1371/journal.pcbi.1013165 (PMC12187014; doi:10.1371/journal.pcbi.1013165)
Supplement: S2 Table — B - enrichment terms of mouse constitutive-low genes. C - enrichment terms of mouse constitutive-high genes. D - enrichment terms of human constitutive-high genes. (XLSX) [file pcbi.1013165.s011.xlsx]

## Sheet: A
Supporting Table 2		colored rows denote terms discussed in the main text
A - enrichment terms of human constitutive-low genes
type	term_name	term_id	adjusted_p_value	negative_log10_of_adjusted_p_value	term_size	query_size	intersection_size	effective_domain_size	detailed list of genes		detailed list of gene names
GO:MF	ubiquitin-like protein ligase activity	GO:0061659	0.00129401	2.88806	328	218	15	20183	ENSG00000266074,ENSG00000167470,ENSG00000153234,ENSG00000144401,ENSG00000153487,ENSG00000129467,ENSG00000126759		BAHCC1,MIDN,NR4A2,METTL21A,ING1,ADCY4,CFP
GO:MF	protein binding	GO:0005515	0.00160674	2.79405	14833	218	188	20183	ENSG00000119280,ENSG00000136052,ENSG00000185215,ENSG00000172613,ENSG00000163545,ENSG00000159128,ENSG00000132680,ENSG00000075426,ENSG00000266074,ENSG00000203867,ENSG00000167470,ENSG00000131584,ENSG00000188064,ENSG00000167874,ENSG00000110047,ENSG00000185561,ENSG00000108773,ENSG00000204681,ENSG00000109787,ENSG00000164663,ENSG00000123610,ENSG00000142609,ENSG00000137221,ENSG00000182325,ENSG00000105576…		C1orf198,SLC41A2,TNFAIP2,RAD9A,NUAK2,IFNGR2,KHDC4,FOSL2,BAHCC1,RBM20,MIDN,ACAP3,WNT7B,TMEM88,EHD1,TLCD2,KAT2A,GABBR1,KLF3,USP49,TNFAIP6,CFAP74,TJAP1,FBXL6,TNPO2,TBC1D32,FGF18,MT-ND6,NAA40,CACNA1I,MED9,DNAH3,NRARP,CACNG8,SLC12A7,TEP1,HAPLN4,PLK2,SPATA2,PKD1,C3,DUSP6,NFAT5,BHLHE22,SLC9A8,FAM76B,EME2,SLCO5A1,SAMD4A,UBN2,KCNN1,ACCS,SEMA6B,USP42,GCH1,RCSD1,WDR60,IRAK2,ZSCAN12,RNPC3,BMP7,NKTR,BIRC3,PML…
GO:MF	ubiquitin protein ligase activity	GO:0061630	0.00398872	2.39917	316	218	14	20183	ENSG00000266074,ENSG00000167470,ENSG00000153234,ENSG00000144401,ENSG00000153487,ENSG00000129467,ENSG00000126759		BAHCC1,MIDN,NR4A2,METTL21A,ING1,ADCY4,CFP
GO:MF	ubiquitin-like protein transferase activity	GO:0019787	0.00458555	2.33861	458	218	17	20183	ENSG00000266074,ENSG00000167470,ENSG00000153234,ENSG00000144401,ENSG00000153487,ENSG00000198771,ENSG00000129467,ENSG00000126759		BAHCC1,MIDN,NR4A2,METTL21A,ING1,RCSD1,ADCY4,CFP
GO:MF	ubiquitin-protein transferase activity	GO:0004842	0.00885357	2.05288	433	218	16	20183	ENSG00000266074,ENSG00000167470,ENSG00000153234,ENSG00000144401,ENSG00000153487,ENSG00000198771,ENSG00000129467,ENSG00000126759		BAHCC1,MIDN,NR4A2,METTL21A,ING1,RCSD1,ADCY4,CFP
GO:MF	ubiquitin-like protein ligase activity	GO:0061659	0.00129401	2.88806	328	218	15	20183	ENSG00000266074,ENSG00000167470,ENSG00000153234,ENSG00000144401,ENSG00000153487,ENSG00000129467,ENSG00000126759		BAHCC1,MIDN,NR4A2,METTL21A,ING1,ADCY4,CFP
GO:MF	protein binding	GO:0005515	0.00160674	2.79405	14833	218	188	20183	ENSG00000119280,ENSG00000136052,ENSG00000185215,ENSG00000172613,ENSG00000163545,ENSG00000159128,ENSG00000132680,ENSG00000075426,ENSG00000266074,ENSG00000203867,ENSG00000167470,ENSG00000131584,ENSG00000188064,ENSG00000167874,ENSG00000110047,ENSG00000185561,ENSG00000108773,ENSG00000204681,ENSG00000109787,ENSG00000164663,ENSG00000123610,ENSG00000142609,ENSG00000137221,ENSG00000182325,ENSG00000105576…		C1orf198,SLC41A2,TNFAIP2,RAD9A,NUAK2,IFNGR2,KHDC4,FOSL2,BAHCC1,RBM20,MIDN,ACAP3,WNT7B,TMEM88,EHD1,TLCD2,KAT2A,GABBR1,KLF3,USP49,TNFAIP6,CFAP74,TJAP1,FBXL6,TNPO2,TBC1D32,FGF18,MT-ND6,NAA40,CACNA1I,MED9,DNAH3,NRARP,CACNG8,SLC12A7,TEP1,HAPLN4,PLK2,SPATA2,PKD1,C3,DUSP6,NFAT5,BHLHE22,SLC9A8,FAM76B,EME2,SLCO5A1,SAMD4A,UBN2,KCNN1,ACCS,SEMA6B,USP42,GCH1,RCSD1,WDR60,IRAK2,ZSCAN12,RNPC3,BMP7,NKTR,BIRC3,PML…
GO:MF	ubiquitin protein ligase activity	GO:0061630	0.00398872	2.39917	316	218	14	20183	ENSG00000266074,ENSG00000167470,ENSG00000153234,ENSG00000144401,ENSG00000153487,ENSG00000129467,ENSG00000126759		BAHCC1,MIDN,NR4A2,METTL21A,ING1,ADCY4,CFP
GO:MF	ubiquitin-like protein transferase activity	GO:0019787	0.00458555	2.33861	458	218	17	20183	ENSG00000266074,ENSG00000167470,ENSG00000153234,ENSG00000144401,ENSG00000153487,ENSG00000198771,ENSG00000129467,ENSG00000126759		BAHCC1,MIDN,NR4A2,METTL21A,ING1,RCSD1,ADCY4,CFP
GO:MF	ubiquitin-protein transferase activity	GO:0004842	0.00885357	2.05288	433	218	16	20183	ENSG00000266074,ENSG00000167470,ENSG00000153234,ENSG00000144401,ENSG00000153487,ENSG00000198771,ENSG00000129467,ENSG00000126759		BAHCC1,MIDN,NR4A2,METTL21A,ING1,RCSD1,ADCY4,CFP
GO:BP	response to biotic stimulus	GO:0009607	1.56e-14	13.8062	1549	216	57	21100	ENSG00000163545,ENSG00000203867,ENSG00000131584,ENSG00000164663,ENSG00000182325,ENSG00000105576,ENSG00000156427,ENSG00000198695,ENSG00000141026,ENSG00000129566,ENSG00000145632,ENSG00000153487,ENSG00000077458,ENSG00000197774,ENSG00000105642,ENSG00000167680,ENSG00000023445,ENSG00000142102,ENSG00000163673,ENSG00000062038,ENSG00000135253,ENSG00000180376,ENSG00000175505,ENSG00000126759,ENSG00000136826		NUAK2,RBM20,ACAP3,USP49,FBXL6,TNPO2,FGF18,MT-ND6,MED9,TEP1,PLK2,ING1,FAM76B,EME2,KCNN1,SEMA6B,BIRC3,PGGHG,DCLK3,CDH3,KCP,CCDC66,CLCF1,CFP,KLF4
GO:BP	response to other organism	GO:0051707	2.12e-14	13.6728	1507	216	56	21100	ENSG00000163545,ENSG00000203867,ENSG00000131584,ENSG00000164663,ENSG00000182325,ENSG00000105576,ENSG00000156427,ENSG00000198695,ENSG00000141026,ENSG00000129566,ENSG00000145632,ENSG00000153487,ENSG00000077458,ENSG00000197774,ENSG00000105642,ENSG00000167680,ENSG00000023445,ENSG00000142102,ENSG00000163673,ENSG00000062038,ENSG00000135253,ENSG00000180376,ENSG00000175505,ENSG00000126759		NUAK2,RBM20,ACAP3,USP49,FBXL6,TNPO2,FGF18,MT-ND6,MED9,TEP1,PLK2,ING1,FAM76B,EME2,KCNN1,SEMA6B,BIRC3,PGGHG,DCLK3,CDH3,KCP,CCDC66,CLCF1,CFP
GO:BP	response to external biotic stimulus	GO:0043207	2.25e-14	13.6469	1509	216	56	21100	ENSG00000163545,ENSG00000203867,ENSG00000131584,ENSG00000164663,ENSG00000182325,ENSG00000105576,ENSG00000156427,ENSG00000198695,ENSG00000141026,ENSG00000129566,ENSG00000145632,ENSG00000153487,ENSG00000077458,ENSG00000197774,ENSG00000105642,ENSG00000167680,ENSG00000023445,ENSG00000142102,ENSG00000163673,ENSG00000062038,ENSG00000135253,ENSG00000180376,ENSG00000175505,ENSG00000126759		NUAK2,RBM20,ACAP3,USP49,FBXL6,TNPO2,FGF18,MT-ND6,MED9,TEP1,PLK2,ING1,FAM76B,EME2,KCNN1,SEMA6B,BIRC3,PGGHG,DCLK3,CDH3,KCP,CCDC66,CLCF1,CFP
GO:BP	defense response	GO:0006952	3.25e-14	13.4876	1736	216	60	21100	ENSG00000163545,ENSG00000203867,ENSG00000131584,ENSG00000164663,ENSG00000182325,ENSG00000105576,ENSG00000156427,ENSG00000198695,ENSG00000141026,ENSG00000129566,ENSG00000145632,ENSG00000008710,ENSG00000169228,ENSG00000153487,ENSG00000197774,ENSG00000105642,ENSG00000167680,ENSG00000106346,ENSG00000023445,ENSG00000142102,ENSG00000163673,ENSG00000129467,ENSG00000135253,ENSG00000180376,ENSG00000175505…		NUAK2,RBM20,ACAP3,USP49,FBXL6,TNPO2,FGF18,MT-ND6,MED9,TEP1,PLK2,PKD1,RAB24,ING1,EME2,KCNN1,SEMA6B,USP42,BIRC3,PGGHG,DCLK3,ADCY4,KCP,CCDC66,CLCF1,CFP,SAP25
GO:BP	biological process involved in interspecies interaction between organisms	GO:0044419	7.85e-14	13.105	1659	216	58	21100	ENSG00000163545,ENSG00000203867,ENSG00000131584,ENSG00000164663,ENSG00000182325,ENSG00000105576,ENSG00000156427,ENSG00000198695,ENSG00000141026,ENSG00000129566,ENSG00000145632,ENSG00000169228,ENSG00000153487,ENSG00000077458,ENSG00000197774,ENSG00000105642,ENSG00000167680,ENSG00000023445,ENSG00000142102,ENSG00000163673,ENSG00000062038,ENSG00000135253,ENSG00000180376,ENSG00000175505,ENSG00000126759		NUAK2,RBM20,ACAP3,USP49,FBXL6,TNPO2,FGF18,MT-ND6,MED9,TEP1,PLK2,RAB24,ING1,FAM76B,EME2,KCNN1,SEMA6B,BIRC3,PGGHG,DCLK3,CDH3,KCP,CCDC66,CLCF1,CFP
GO:BP	response to external stimulus	GO:0009605	2.82e-13	12.5497	2788	216	76	21100	ENSG00000163545,ENSG00000203867,ENSG00000131584,ENSG00000164663,ENSG00000123610,ENSG00000182325,ENSG00000105576,ENSG00000156427,ENSG00000198695,ENSG00000141026,ENSG00000129566,ENSG00000145632,ENSG00000158480,ENSG00000008710,ENSG00000153487,ENSG00000077458,ENSG00000197774,ENSG00000105642,ENSG00000145779,ENSG00000167680,ENSG00000106346,ENSG00000158691,ENSG00000023445,ENSG00000141837,ENSG00000142102…		NUAK2,RBM20,ACAP3,USP49,TNFAIP6,FBXL6,TNPO2,FGF18,MT-ND6,MED9,TEP1,PLK2,SPATA2,PKD1,ING1,FAM76B,EME2,KCNN1,TNFAIP8,SEMA6B,USP42,ZSCAN12,BIRC3,CACNA1A,PGGHG,DCLK3,ADCY4,CDH3,KCP,CCDC66,CLCF1,CFP,PLK3,SAP25,KLF4
GO:BP	defense response to other organism	GO:0098542	7.72e-13	12.1122	1167	216	47	21100	ENSG00000203867,ENSG00000131584,ENSG00000164663,ENSG00000182325,ENSG00000105576,ENSG00000156427,ENSG00000198695,ENSG00000141026,ENSG00000129566,ENSG00000145632,ENSG00000153487,ENSG00000197774,ENSG00000167680,ENSG00000023445,ENSG00000142102,ENSG00000163673,ENSG00000135253,ENSG00000175505,ENSG00000126759		RBM20,ACAP3,USP49,FBXL6,TNPO2,FGF18,MT-ND6,MED9,TEP1,PLK2,ING1,EME2,SEMA6B,BIRC3,PGGHG,DCLK3,KCP,CLCF1,CFP
GO:BP	response to cytokine	GO:0034097	1.52e-11	10.818	921	216	40	21100	ENSG00000163545,ENSG00000203867,ENSG00000110047,ENSG00000105576,ENSG00000156427,ENSG00000198695,ENSG00000145632,ENSG00000077458,ENSG00000197774,ENSG00000023445,ENSG00000142102,ENSG00000102878,ENSG00000062038,ENSG00000135253,ENSG00000126759,ENSG00000136826		NUAK2,RBM20,EHD1,TNPO2,FGF18,MT-ND6,PLK2,FAM76B,EME2,BIRC3,PGGHG,HSF4,CDH3,KCP,CFP,KLF4
GO:BP	innate immune response	GO:0045087	4.81e-11	10.3182	907	216	39	21100	ENSG00000131584,ENSG00000105576,ENSG00000156427,ENSG00000198695,ENSG00000129566,ENSG00000145632,ENSG00000197774,ENSG00000167680,ENSG00000023445,ENSG00000142102,ENSG00000163673,ENSG00000135253,ENSG00000175505,ENSG00000126759		ACAP3,TNPO2,FGF18,MT-ND6,TEP1,PLK2,EME2,SEMA6B,BIRC3,PGGHG,DCLK3,KCP,CLCF1,CFP
GO:BP	immune response	GO:0006955	1.47e-10	9.83323	1906	216	57	21100	ENSG00000119280,ENSG00000203867,ENSG00000131584,ENSG00000182325,ENSG00000105576,ENSG00000156427,ENSG00000198695,ENSG00000129566,ENSG00000145632,ENSG00000008710,ENSG00000077458,ENSG00000197774,ENSG00000167680,ENSG00000106346,ENSG00000023445,ENSG00000142102,ENSG00000163673,ENSG00000062038,ENSG00000135253,ENSG00000180376,ENSG00000175505,ENSG00000126759,ENSG00000136826		C1orf198,RBM20,ACAP3,FBXL6,TNPO2,FGF18,MT-ND6,TEP1,PLK2,PKD1,FAM76B,EME2,SEMA6B,USP42,BIRC3,PGGHG,DCLK3,CDH3,KCP,CCDC66,CLCF1,CFP,KLF4
GO:BP	regulation of cytokine production	GO:0001817	2.49e-10	9.60294	726	216	34	21100	ENSG00000163545,ENSG00000203867,ENSG00000164663,ENSG00000105576,ENSG00000129566,ENSG00000145632,ENSG00000008710,ENSG00000077458,ENSG00000197774,ENSG00000167680,ENSG00000106346,ENSG00000158691,ENSG00000023445,ENSG00000163673,ENSG00000180376,ENSG00000175505,ENSG00000126759,ENSG00000136826		NUAK2,RBM20,USP49,TNPO2,TEP1,PLK2,PKD1,FAM76B,EME2,SEMA6B,USP42,ZSCAN12,BIRC3,DCLK3,CCDC66,CLCF1,CFP,KLF4
GO:BP	cytokine production	GO:0001816	3.15e-10	9.50113	732	216	34	21100	ENSG00000163545,ENSG00000203867,ENSG00000164663,ENSG00000105576,ENSG00000129566,ENSG00000145632,ENSG00000008710,ENSG00000077458,ENSG00000197774,ENSG00000167680,ENSG00000106346,ENSG00000158691,ENSG00000023445,ENSG00000163673,ENSG00000180376,ENSG00000175505,ENSG00000126759,ENSG00000136826		NUAK2,RBM20,USP49,TNPO2,TEP1,PLK2,PKD1,FAM76B,EME2,SEMA6B,USP42,ZSCAN12,BIRC3,DCLK3,CCDC66,CLCF1,CFP,KLF4
GO:BP	response to stress	GO:0006950	5.49e-10	9.26058	3851	216	85	21100	ENSG00000185215,ENSG00000172613,ENSG00000163545,ENSG00000159128,ENSG00000203867,ENSG00000167470,ENSG00000131584,ENSG00000164663,ENSG00000142609,ENSG00000182325,ENSG00000105576,ENSG00000156427,ENSG00000198695,ENSG00000141026,ENSG00000129566,ENSG00000145632,ENSG00000008710,ENSG00000169228,ENSG00000153487,ENSG00000197774,ENSG00000105642,ENSG00000167680,ENSG00000106346,ENSG00000198771,ENSG00000134070…		TNFAIP2,RAD9A,NUAK2,IFNGR2,RBM20,MIDN,ACAP3,USP49,CFAP74,FBXL6,TNPO2,FGF18,MT-ND6,MED9,TEP1,PLK2,PKD1,RAB24,ING1,EME2,KCNN1,SEMA6B,USP42,RCSD1,IRAK2,BIRC3,CACNA1A,PGGHG,DCLK3,ADCY4,CDH3,KCP,CCDC66,CLCF1,CFP,PLK3,SAP25,AGRN
GO:BP	response to virus	GO:0009615	6.23e-10	9.20539	389	216	25	21100	ENSG00000163545,ENSG00000203867,ENSG00000105576,ENSG00000198695,ENSG00000141026,ENSG00000197774,ENSG00000167680,ENSG00000023445,ENSG00000180376,ENSG00000175505,ENSG00000126759		NUAK2,RBM20,TNPO2,MT-ND6,MED9,EME2,SEMA6B,BIRC3,CCDC66,CLCF1,CFP
GO:BP	immune system process	GO:0002376	1.37e-09	8.8646	2781	216	69	21100	ENSG00000119280,ENSG00000203867,ENSG00000167470,ENSG00000131584,ENSG00000164663,ENSG00000123610,ENSG00000182325,ENSG00000105576,ENSG00000156427,ENSG00000198695,ENSG00000073756,ENSG00000129566,ENSG00000145632,ENSG00000008710,ENSG00000077458,ENSG00000197774,ENSG00000167680,ENSG00000106346,ENSG00000023445,ENSG00000142102,ENSG00000102878,ENSG00000163673,ENSG00000062038,ENSG00000164404,ENSG00000135253…		C1orf198,RBM20,MIDN,ACAP3,USP49,TNFAIP6,FBXL6,TNPO2,FGF18,MT-ND6,PTGS2,TEP1,PLK2,PKD1,FAM76B,EME2,SEMA6B,USP42,BIRC3,PGGHG,HSF4,DCLK3,CDH3,GDF9,KCP,CCDC66,CLCF1,CFP,KLF4
GO:BP	cellular response to organic substance	GO:0071310	4.89e-09	8.31079	2391	216	62	21100	ENSG00000185215,ENSG00000163545,ENSG00000203867,ENSG00000110047,ENSG00000123610,ENSG00000182325,ENSG00000105576,ENSG00000168398,ENSG00000156427,ENSG00000198695,ENSG00000129566,ENSG00000145632,ENSG00000077458,ENSG00000197774,ENSG00000105642,ENSG00000145779,ENSG00000167680,ENSG00000106346,ENSG00000158691,ENSG00000023445,ENSG00000142102,ENSG00000102878,ENSG00000163673,ENSG00000062038,ENSG00000164404…		TNFAIP2,NUAK2,RBM20,EHD1,TNFAIP6,FBXL6,TNPO2,BDKRB2,FGF18,MT-ND6,TEP1,PLK2,FAM76B,EME2,KCNN1,TNFAIP8,SEMA6B,USP42,ZSCAN12,BIRC3,PGGHG,HSF4,DCLK3,CDH3,GDF9,CCDC66,CLCF1,PLK3,KLF4
GO:BP	positive regulation of cytokine production	GO:0001819	6.27e-09	8.20301	470	216	26	21100	ENSG00000203867,ENSG00000164663,ENSG00000105576,ENSG00000129566,ENSG00000145632,ENSG00000008710,ENSG00000077458,ENSG00000197774,ENSG00000167680,ENSG00000106346,ENSG00000158691,ENSG00000163673,ENSG00000175505,ENSG00000136826		RBM20,USP49,TNPO2,TEP1,PLK2,PKD1,FAM76B,EME2,SEMA6B,USP42,ZSCAN12,DCLK3,CLCF1,KLF4
GO:BP	response to organic substance	GO:0010033	6.36e-09	8.19684	3010	216	71	21100	ENSG00000185215,ENSG00000172613,ENSG00000163545,ENSG00000203867,ENSG00000167470,ENSG00000110047,ENSG00000123610,ENSG00000182325,ENSG00000105576,ENSG00000168398,ENSG00000156427,ENSG00000198695,ENSG00000129566,ENSG00000145632,ENSG00000077458,ENSG00000197774,ENSG00000105642,ENSG00000145779,ENSG00000167680,ENSG00000106346,ENSG00000158691,ENSG00000023445,ENSG00000142102,ENSG00000102878,ENSG00000163673…		TNFAIP2,RAD9A,NUAK2,RBM20,MIDN,EHD1,TNFAIP6,FBXL6,TNPO2,BDKRB2,FGF18,MT-ND6,TEP1,PLK2,FAM76B,EME2,KCNN1,TNFAIP8,SEMA6B,USP42,ZSCAN12,BIRC3,PGGHG,HSF4,DCLK3,CDH3,GDF9,KCP,CCDC66,CLCF1,CFP,PLK3,KLF4
GO:BP	cellular response to cytokine stimulus	GO:0071345	1.1e-08	7.96009	831	216	34	21100	ENSG00000163545,ENSG00000203867,ENSG00000110047,ENSG00000105576,ENSG00000156427,ENSG00000198695,ENSG00000145632,ENSG00000023445,ENSG00000142102,ENSG00000102878,ENSG00000062038,ENSG00000136826		NUAK2,RBM20,EHD1,TNPO2,FGF18,MT-ND6,PLK2,BIRC3,PGGHG,HSF4,CDH3,KLF4
GO:BP	regulation of immune response	GO:0050776	2.34e-08	7.6317	903	216	35	21100	ENSG00000203867,ENSG00000182325,ENSG00000105576,ENSG00000156427,ENSG00000198695,ENSG00000129566,ENSG00000008710,ENSG00000077458,ENSG00000197774,ENSG00000167680,ENSG00000106346,ENSG00000023445,ENSG00000142102,ENSG00000163673,ENSG00000175505,ENSG00000126759,ENSG00000136826		RBM20,FBXL6,TNPO2,FGF18,MT-ND6,TEP1,PKD1,FAM76B,EME2,SEMA6B,USP42,BIRC3,PGGHG,DCLK3,CLCF1,CFP,KLF4
GO:BP	response to stimulus	GO:0050896	2.6e-08	7.58548	8885	216	140	21100	ENSG00000119280,ENSG00000185215,ENSG00000172613,ENSG00000163545,ENSG00000159128,ENSG00000203867,ENSG00000167470,ENSG00000131584,ENSG00000167874,ENSG00000110047,ENSG00000204681,ENSG00000164663,ENSG00000123610,ENSG00000142609,ENSG00000182325,ENSG00000105576,ENSG00000168398,ENSG00000156427,ENSG00000198695,ENSG00000131669,ENSG00000141026,ENSG00000158486,ENSG00000198435,ENSG00000129566,ENSG00000145632…		C1orf198,TNFAIP2,RAD9A,NUAK2,IFNGR2,RBM20,MIDN,ACAP3,TMEM88,EHD1,GABBR1,USP49,TNFAIP6,CFAP74,FBXL6,TNPO2,BDKRB2,FGF18,MT-ND6,NINJ1,MED9,DNAH3,NRARP,TEP1,PLK2,SPATA2,PKD1,NFAT5,RAB24,BHLHE22,ING1,FAM76B,EME2,KCNN1,TNFAIP8,SEMA6B,USP42,GCH1,RCSD1,IRAK2,ZSCAN12,NKTR,BIRC3,PML,CACNA1A,PGGHG,HSF4,DCLK3,ADCY4,CDH3,GDF9,KCP,CCDC66,CLCF1,CFP,MYH3,PLK3,SAP25,KLF4,FAAH,AGRN
GO:BP	regulation of defense response	GO:0031347	2.8e-08	7.55356	629	216	29	21100	ENSG00000163545,ENSG00000203867,ENSG00000182325,ENSG00000105576,ENSG00000198695,ENSG00000008710,ENSG00000167680,ENSG00000023445,ENSG00000142102,ENSG00000163673,ENSG00000129467,ENSG00000175505,ENSG00000126759,ENSG00000205307		NUAK2,RBM20,FBXL6,TNPO2,MT-ND6,PKD1,SEMA6B,BIRC3,PGGHG,DCLK3,ADCY4,CLCF1,CFP,SAP25
GO:BP	positive regulation of macromolecule metabolic process	GO:0010604	2.91e-08	7.53586	3465	216	76	21100	ENSG00000185215,ENSG00000163545,ENSG00000159128,ENSG00000203867,ENSG00000108773,ENSG00000164663,ENSG00000123610,ENSG00000142609,ENSG00000182325,ENSG00000105576,ENSG00000198695,ENSG00000073756,ENSG00000129566,ENSG00000145632,ENSG00000008710,ENSG00000077458,ENSG00000197774,ENSG00000137571,ENSG00000105642,ENSG00000167680,ENSG00000106346,ENSG00000134070,ENSG00000158691,ENSG00000140464,ENSG00000163673…		TNFAIP2,NUAK2,IFNGR2,RBM20,KAT2A,USP49,TNFAIP6,CFAP74,FBXL6,TNPO2,MT-ND6,PTGS2,TEP1,PLK2,PKD1,FAM76B,EME2,SLCO5A1,KCNN1,SEMA6B,USP42,IRAK2,ZSCAN12,PML,DCLK3,ADCY4,CEBPD,RNF122,CLCF1,CFP,MYH3,PLK3,SAP25,KLF4,FAAH
GO:BP	cellular response to chemical stimulus	GO:0070887	6.42e-08	7.19264	3019	216	69	21100	ENSG00000185215,ENSG00000163545,ENSG00000203867,ENSG00000110047,ENSG00000123610,ENSG00000182325,ENSG00000105576,ENSG00000168398,ENSG00000156427,ENSG00000198695,ENSG00000129566,ENSG00000145632,ENSG00000077458,ENSG00000197774,ENSG00000105642,ENSG00000145779,ENSG00000167680,ENSG00000106346,ENSG00000158691,ENSG00000114857,ENSG00000023445,ENSG00000142102,ENSG00000102878,ENSG00000163673,ENSG00000062038…		TNFAIP2,NUAK2,RBM20,EHD1,TNFAIP6,FBXL6,TNPO2,BDKRB2,FGF18,MT-ND6,TEP1,PLK2,FAM76B,EME2,KCNN1,TNFAIP8,SEMA6B,USP42,ZSCAN12,NKTR,BIRC3,PGGHG,HSF4,DCLK3,CDH3,GDF9,KCP,CCDC66,CLCF1,PLK3,KLF4
GO:BP	defense response to virus	GO:0051607	6.44e-08	7.19096	295	216	20	21100	ENSG00000203867,ENSG00000198695,ENSG00000197774,ENSG00000167680,ENSG00000023445,ENSG00000175505,ENSG00000126759		RBM20,MT-ND6,EME2,SEMA6B,BIRC3,CLCF1,CFP
GO:BP	defense response to symbiont	GO:0140546	6.85e-08	7.16446	296	216	20	21100	ENSG00000203867,ENSG00000198695,ENSG00000197774,ENSG00000167680,ENSG00000023445,ENSG00000175505,ENSG00000126759		RBM20,MT-ND6,EME2,SEMA6B,BIRC3,CLCF1,CFP
GO:BP	positive regulation of response to cytokine stimulus	GO:0060760	1.01e-07	6.99674	64	216	11	21100	ENSG00000198695,ENSG00000197774		MT-ND6,EME2
GO:BP	cytokine-mediated signaling pathway	GO:0019221	1.48e-07	6.83002	500	216	25	21100	ENSG00000203867,ENSG00000110047,ENSG00000198695,ENSG00000145632,ENSG00000023445,ENSG00000142102,ENSG00000102878,ENSG00000136826		RBM20,EHD1,MT-ND6,PLK2,BIRC3,PGGHG,HSF4,KLF4
GO:BP	positive regulation of gene expression	GO:0010628	2.03e-07	6.69341	1135	216	38	21100	ENSG00000203867,ENSG00000164663,ENSG00000105576,ENSG00000129566,ENSG00000145632,ENSG00000008710,ENSG00000077458,ENSG00000197774,ENSG00000137571,ENSG00000105642,ENSG00000167680,ENSG00000106346,ENSG00000134070,ENSG00000158691,ENSG00000163673,ENSG00000221869,ENSG00000175505,ENSG00000136826,ENSG00000117480		RBM20,USP49,TNPO2,TEP1,PLK2,PKD1,FAM76B,EME2,SLCO5A1,KCNN1,SEMA6B,USP42,IRAK2,ZSCAN12,DCLK3,CEBPD,CLCF1,KLF4,FAAH
GO:BP	positive regulation of metabolic process	GO:0009893	2.74e-07	6.563	3776	216	78	21100	ENSG00000185215,ENSG00000163545,ENSG00000159128,ENSG00000203867,ENSG00000108773,ENSG00000164663,ENSG00000123610,ENSG00000142609,ENSG00000182325,ENSG00000105576,ENSG00000198695,ENSG00000158486,ENSG00000073756,ENSG00000129566,ENSG00000145632,ENSG00000008710,ENSG00000077458,ENSG00000197774,ENSG00000137571,ENSG00000105642,ENSG00000167680,ENSG00000106346,ENSG00000134070,ENSG00000158691,ENSG00000140464…		TNFAIP2,NUAK2,IFNGR2,RBM20,KAT2A,USP49,TNFAIP6,CFAP74,FBXL6,TNPO2,MT-ND6,DNAH3,PTGS2,TEP1,PLK2,PKD1,FAM76B,EME2,SLCO5A1,KCNN1,SEMA6B,USP42,IRAK2,ZSCAN12,PML,DCLK3,ADCY4,CEBPD,RNF122,CLCF1,CFP,MYH3,PLK3,SAP25,KLF4,FAAH
GO:BP	regulation of response to biotic stimulus	GO:0002831	4.09e-07	6.38866	364	216	21	21100	ENSG00000203867,ENSG00000198695,ENSG00000077458,ENSG00000167680,ENSG00000023445,ENSG00000142102,ENSG00000163673,ENSG00000175505,ENSG00000126759		RBM20,MT-ND6,FAM76B,SEMA6B,BIRC3,PGGHG,DCLK3,CLCF1,CFP
GO:BP	regulation of response to stress	GO:0080134	9.74e-07	6.0113	1312	216	40	21100	ENSG00000172613,ENSG00000163545,ENSG00000203867,ENSG00000167470,ENSG00000142609,ENSG00000182325,ENSG00000105576,ENSG00000198695,ENSG00000008710,ENSG00000105642,ENSG00000167680,ENSG00000023445,ENSG00000142102,ENSG00000163673,ENSG00000129467,ENSG00000175505,ENSG00000126759,ENSG00000173846,ENSG00000205307		RAD9A,NUAK2,RBM20,MIDN,CFAP74,FBXL6,TNPO2,MT-ND6,PKD1,KCNN1,SEMA6B,BIRC3,PGGHG,DCLK3,ADCY4,CLCF1,CFP,PLK3,SAP25
GO:BP	regulation of immune system process	GO:0002682	1.32231e-06	5.87867	1442	216	42	21100	ENSG00000203867,ENSG00000164663,ENSG00000182325,ENSG00000105576,ENSG00000156427,ENSG00000198695,ENSG00000129566,ENSG00000008710,ENSG00000077458,ENSG00000197774,ENSG00000167680,ENSG00000106346,ENSG00000023445,ENSG00000142102,ENSG00000102878,ENSG00000163673,ENSG00000175505,ENSG00000126759,ENSG00000136826		RBM20,USP49,FBXL6,TNPO2,FGF18,MT-ND6,TEP1,PKD1,FAM76B,EME2,SEMA6B,USP42,BIRC3,PGGHG,HSF4,DCLK3,CLCF1,CFP,KLF4
GO:BP	positive regulation of immune response	GO:0050778	1.32234e-06	5.87866	600	216	26	21100	ENSG00000203867,ENSG00000182325,ENSG00000105576,ENSG00000156427,ENSG00000198695,ENSG00000129566,ENSG00000077458,ENSG00000167680,ENSG00000106346,ENSG00000023445,ENSG00000142102,ENSG00000175505,ENSG00000136826		RBM20,FBXL6,TNPO2,FGF18,MT-ND6,TEP1,FAM76B,SEMA6B,USP42,BIRC3,PGGHG,CLCF1,KLF4
GO:BP	regulation of response to external stimulus	GO:0032101	1.64284e-06	5.78441	950	216	33	21100	ENSG00000163545,ENSG00000203867,ENSG00000182325,ENSG00000105576,ENSG00000198695,ENSG00000008710,ENSG00000167680,ENSG00000023445,ENSG00000142102,ENSG00000163673,ENSG00000129467,ENSG00000175505,ENSG00000126759,ENSG00000173846,ENSG00000205307		NUAK2,RBM20,FBXL6,TNPO2,MT-ND6,PKD1,SEMA6B,BIRC3,PGGHG,DCLK3,ADCY4,CLCF1,CFP,PLK3,SAP25
GO:BP	regulation of response to stimulus	GO:0048583	3.15479e-06	5.50103	3895	216	77	21100	ENSG00000172613,ENSG00000163545,ENSG00000203867,ENSG00000167470,ENSG00000167874,ENSG00000142609,ENSG00000182325,ENSG00000105576,ENSG00000156427,ENSG00000198695,ENSG00000131669,ENSG00000158486,ENSG00000198435,ENSG00000129566,ENSG00000158480,ENSG00000008710,ENSG00000102908,ENSG00000180828,ENSG00000153487,ENSG00000077458,ENSG00000197774,ENSG00000105642,ENSG00000167680,ENSG00000106346,ENSG00000131979…		RAD9A,NUAK2,RBM20,MIDN,TMEM88,CFAP74,FBXL6,TNPO2,FGF18,MT-ND6,NINJ1,DNAH3,NRARP,TEP1,SPATA2,PKD1,NFAT5,BHLHE22,ING1,FAM76B,EME2,KCNN1,SEMA6B,USP42,GCH1,ZSCAN12,BIRC3,PGGHG,DCLK3,ADCY4,CDH3,CLCF1,CFP,PLK3,SAP25,KLF4,FAAH
GO:BP	negative regulation of cellular process	GO:0048523	3.77232e-06	5.42339	4856	216	89	21100	ENSG00000119280,ENSG00000185215,ENSG00000172613,ENSG00000163545,ENSG00000203867,ENSG00000167470,ENSG00000167874,ENSG00000109787,ENSG00000123610,ENSG00000142609,ENSG00000182325,ENSG00000105576,ENSG00000156427,ENSG00000198695,ENSG00000131669,ENSG00000100346,ENSG00000158486,ENSG00000142408,ENSG00000073756,ENSG00000129566,ENSG00000145632,ENSG00000158480,ENSG00000008710,ENSG00000139318,ENSG00000180828…		C1orf198,TNFAIP2,RAD9A,NUAK2,RBM20,MIDN,TMEM88,KLF3,TNFAIP6,CFAP74,FBXL6,TNPO2,FGF18,MT-ND6,NINJ1,CACNA1I,DNAH3,CACNG8,PTGS2,TEP1,PLK2,SPATA2,PKD1,DUSP6,BHLHE22,ING1,FAM76B,SLCO5A1,KCNN1,SEMA6B,USP42,GCH1,IRAK2,ZSCAN12,RNPC3,BIRC3,PGGHG,EXD1,ADCY4,RNF122,CLCF1,CFP,SAP25,KLF4
GO:BP	positive regulation of immune system process	GO:0002684	4.5242e-06	5.34446	936	216	32	21100	ENSG00000203867,ENSG00000164663,ENSG00000182325,ENSG00000105576,ENSG00000156427,ENSG00000198695,ENSG00000129566,ENSG00000077458,ENSG00000167680,ENSG00000106346,ENSG00000023445,ENSG00000142102,ENSG00000102878,ENSG00000163673,ENSG00000175505,ENSG00000136826		RBM20,USP49,FBXL6,TNPO2,FGF18,MT-ND6,TEP1,FAM76B,SEMA6B,USP42,BIRC3,PGGHG,HSF4,DCLK3,CLCF1,KLF4
GO:BP	cellular response to stimulus	GO:0051716	6.04108e-06	5.21889	7399	216	118	21100	ENSG00000119280,ENSG00000185215,ENSG00000172613,ENSG00000163545,ENSG00000159128,ENSG00000203867,ENSG00000167470,ENSG00000167874,ENSG00000110047,ENSG00000204681,ENSG00000123610,ENSG00000142609,ENSG00000182325,ENSG00000105576,ENSG00000168398,ENSG00000156427,ENSG00000198695,ENSG00000131669,ENSG00000158486,ENSG00000198435,ENSG00000129566,ENSG00000145632,ENSG00000158480,ENSG00000102908,ENSG00000180828…		C1orf198,TNFAIP2,RAD9A,NUAK2,IFNGR2,RBM20,MIDN,TMEM88,EHD1,GABBR1,TNFAIP6,CFAP74,FBXL6,TNPO2,BDKRB2,FGF18,MT-ND6,NINJ1,DNAH3,NRARP,TEP1,PLK2,SPATA2,NFAT5,BHLHE22,ING1,FAM76B,EME2,KCNN1,TNFAIP8,SEMA6B,USP42,GCH1,RCSD1,IRAK2,ZSCAN12,NKTR,BIRC3,PML,CACNA1A,PGGHG,HSF4,DCLK3,CDH3,GDF9,KCP,CCDC66,CLCF1,CFP,MYH3,PLK3,SAP25,KLF4,FAAH
GO:BP	positive regulation of nitrogen compound metabolic process	GO:0051173	8.94578e-06	5.04838	3083	216	65	21100	ENSG00000185215,ENSG00000163545,ENSG00000159128,ENSG00000203867,ENSG00000108773,ENSG00000123610,ENSG00000142609,ENSG00000182325,ENSG00000105576,ENSG00000198695,ENSG00000073756,ENSG00000129566,ENSG00000145632,ENSG00000137571,ENSG00000105642,ENSG00000106346,ENSG00000134070,ENSG00000158691,ENSG00000140464,ENSG00000163673,ENSG00000129467,ENSG00000221869,ENSG00000133874,ENSG00000175505,ENSG00000126759…		TNFAIP2,NUAK2,IFNGR2,RBM20,KAT2A,TNFAIP6,CFAP74,FBXL6,TNPO2,MT-ND6,PTGS2,TEP1,PLK2,SLCO5A1,KCNN1,USP42,IRAK2,ZSCAN12,PML,DCLK3,ADCY4,CEBPD,RNF122,CLCF1,CFP,MYH3,PLK3,SAP25,KLF4
GO:BP	regulation of innate immune response	GO:0045088	1.12428e-05	4.94913	245	216	16	21100	ENSG00000198695,ENSG00000167680,ENSG00000023445,ENSG00000142102,ENSG00000175505,ENSG00000126759		MT-ND6,SEMA6B,BIRC3,PGGHG,CLCF1,CFP
GO:BP	positive regulation of cytokine-mediated signaling pathway	GO:0001961	1.33507e-05	4.8745	57	216	9	21100	ENSG00000198695		MT-ND6
GO:BP	response to chemical	GO:0042221	1.4016e-05	4.85338	4336	216	81	21100	ENSG00000185215,ENSG00000172613,ENSG00000163545,ENSG00000203867,ENSG00000167470,ENSG00000110047,ENSG00000123610,ENSG00000182325,ENSG00000105576,ENSG00000168398,ENSG00000156427,ENSG00000198695,ENSG00000129566,ENSG00000145632,ENSG00000077458,ENSG00000197774,ENSG00000105642,ENSG00000145779,ENSG00000167680,ENSG00000106346,ENSG00000134070,ENSG00000158691,ENSG00000114857,ENSG00000023445,ENSG00000142102…		TNFAIP2,RAD9A,NUAK2,RBM20,MIDN,EHD1,TNFAIP6,FBXL6,TNPO2,BDKRB2,FGF18,MT-ND6,TEP1,PLK2,FAM76B,EME2,KCNN1,TNFAIP8,SEMA6B,USP42,IRAK2,ZSCAN12,NKTR,BIRC3,PGGHG,HSF4,DCLK3,CDH3,GDF9,KCP,CCDC66,CLCF1,CFP,PLK3,SAP25,KLF4
GO:BP	negative regulation of biological process	GO:0048519	2.49381e-05	4.60314	5876	216	99	21100	ENSG00000119280,ENSG00000185215,ENSG00000172613,ENSG00000163545,ENSG00000203867,ENSG00000167470,ENSG00000167874,ENSG00000109787,ENSG00000123610,ENSG00000142609,ENSG00000182325,ENSG00000105576,ENSG00000156427,ENSG00000198695,ENSG00000131669,ENSG00000100346,ENSG00000158486,ENSG00000142408,ENSG00000073756,ENSG00000129566,ENSG00000145632,ENSG00000158480,ENSG00000008710,ENSG00000139318,ENSG00000180828…		C1orf198,TNFAIP2,RAD9A,NUAK2,RBM20,MIDN,TMEM88,KLF3,TNFAIP6,CFAP74,FBXL6,TNPO2,FGF18,MT-ND6,NINJ1,CACNA1I,DNAH3,CACNG8,PTGS2,TEP1,PLK2,SPATA2,PKD1,DUSP6,BHLHE22,ING1,FAM76B,EME2,SLCO5A1,KCNN1,SEMA6B,USP42,GCH1,IRAK2,ZSCAN12,RNPC3,BIRC3,PGGHG,EXD1,ADCY4,RNF122,CLCF1,CFP,PLK3,SAP25,KLF4,FAAH
GO:BP	regulation of response to cytokine stimulus	GO:0060759	2.58566e-05	4.58743	161	216	13	21100	ENSG00000198695,ENSG00000197774,ENSG00000023445		MT-ND6,EME2,BIRC3
GO:BP	positive regulation of cellular metabolic process	GO:0031325	3.80362e-05	4.4198	3271	216	66	21100	ENSG00000185215,ENSG00000163545,ENSG00000159128,ENSG00000203867,ENSG00000108773,ENSG00000123610,ENSG00000142609,ENSG00000182325,ENSG00000105576,ENSG00000198695,ENSG00000158486,ENSG00000073756,ENSG00000129566,ENSG00000145632,ENSG00000137571,ENSG00000105642,ENSG00000167680,ENSG00000106346,ENSG00000134070,ENSG00000158691,ENSG00000140464,ENSG00000163673,ENSG00000221869,ENSG00000133874,ENSG00000175505…		TNFAIP2,NUAK2,IFNGR2,RBM20,KAT2A,TNFAIP6,CFAP74,FBXL6,TNPO2,MT-ND6,DNAH3,PTGS2,TEP1,PLK2,SLCO5A1,KCNN1,SEMA6B,USP42,IRAK2,ZSCAN12,PML,DCLK3,CEBPD,RNF122,CLCF1,CFP,PLK3,SAP25,KLF4
GO:BP	positive regulation of biological process	GO:0048518	5.67966e-05	4.24568	6224	216	102	21100	ENSG00000185215,ENSG00000163545,ENSG00000159128,ENSG00000266074,ENSG00000203867,ENSG00000144908,ENSG00000108773,ENSG00000204681,ENSG00000164663,ENSG00000123610,ENSG00000142609,ENSG00000182325,ENSG00000105576,ENSG00000156427,ENSG00000198695,ENSG00000100346,ENSG00000158486,ENSG00000073756,ENSG00000129566,ENSG00000145632,ENSG00000008710,ENSG00000139318,ENSG00000102908,ENSG00000077458,ENSG00000197774…		TNFAIP2,NUAK2,IFNGR2,BAHCC1,RBM20,ALDH1L1,KAT2A,GABBR1,USP49,TNFAIP6,CFAP74,FBXL6,TNPO2,FGF18,MT-ND6,CACNA1I,DNAH3,PTGS2,TEP1,PLK2,PKD1,DUSP6,NFAT5,FAM76B,EME2,SLCO5A1,KCNN1,SEMA6B,USP42,IRAK2,ZSCAN12,BIRC3,PML,PGGHG,HSF4,DCLK3,ADCY4,GDF9,KCP,CEBPD,RNF122,CLCF1,CFP,MYH3,PLK3,SAP25,KLF4,FAAH
GO:BP	positive regulation of response to stimulus	GO:0048584	6.19666e-05	4.20784	2169	216	50	21100	ENSG00000163545,ENSG00000203867,ENSG00000142609,ENSG00000182325,ENSG00000105576,ENSG00000156427,ENSG00000198695,ENSG00000158486,ENSG00000129566,ENSG00000102908,ENSG00000077458,ENSG00000197774,ENSG00000105642,ENSG00000167680,ENSG00000106346,ENSG00000158691,ENSG00000023445,ENSG00000142102,ENSG00000163673,ENSG00000175505,ENSG00000126759,ENSG00000173846,ENSG00000205307,ENSG00000136826,ENSG00000117480		NUAK2,RBM20,CFAP74,FBXL6,TNPO2,FGF18,MT-ND6,DNAH3,TEP1,NFAT5,FAM76B,EME2,KCNN1,SEMA6B,USP42,ZSCAN12,BIRC3,PGGHG,DCLK3,CLCF1,CFP,PLK3,SAP25,KLF4,FAAH
GO:BP	inflammatory response	GO:0006954	6.84999e-05	4.16431	778	216	27	21100	ENSG00000163545,ENSG00000203867,ENSG00000182325,ENSG00000105576,ENSG00000008710,ENSG00000169228,ENSG00000105642,ENSG00000106346,ENSG00000023445,ENSG00000163673,ENSG00000129467,ENSG00000180376,ENSG00000205307		NUAK2,RBM20,FBXL6,TNPO2,PKD1,RAB24,KCNN1,USP42,BIRC3,DCLK3,ADCY4,CCDC66,SAP25
GO:BP	regulation of cell communication	GO:0010646	8.27472e-05	4.08225	3336	216	66	21100	ENSG00000163545,ENSG00000167470,ENSG00000167874,ENSG00000142609,ENSG00000182325,ENSG00000105576,ENSG00000156427,ENSG00000198695,ENSG00000131669,ENSG00000158486,ENSG00000198435,ENSG00000142408,ENSG00000158480,ENSG00000102908,ENSG00000180828,ENSG00000153487,ENSG00000105642,ENSG00000167680,ENSG00000106346,ENSG00000131979,ENSG00000158691,ENSG00000023445,ENSG00000142102,ENSG00000163673,ENSG00000062038…		NUAK2,MIDN,TMEM88,CFAP74,FBXL6,TNPO2,FGF18,MT-ND6,NINJ1,DNAH3,NRARP,CACNG8,SPATA2,NFAT5,BHLHE22,ING1,KCNN1,SEMA6B,USP42,GCH1,ZSCAN12,BIRC3,PGGHG,DCLK3,CDH3,GDF9,CCDC66,CLCF1,CFP,SAP25,KLF4,FAAH
GO:BP	leukocyte activation	GO:0045321	9.70041e-05	4.01321	953	216	30	21100	ENSG00000203867,ENSG00000167470,ENSG00000164663,ENSG00000182325,ENSG00000105576,ENSG00000156427,ENSG00000145632,ENSG00000008710,ENSG00000077458,ENSG00000167680,ENSG00000106346,ENSG00000023445,ENSG00000102878,ENSG00000180376,ENSG00000175505,ENSG00000136826		RBM20,MIDN,USP49,FBXL6,TNPO2,FGF18,PLK2,PKD1,FAM76B,SEMA6B,USP42,BIRC3,HSF4,CCDC66,CLCF1,KLF4
GO:BP	response to interferon-gamma	GO:0034341	9.83329e-05	4.0073	149	216	12	21100	ENSG00000156427,ENSG00000198695,ENSG00000145632,ENSG00000135253,ENSG00000126759		FGF18,MT-ND6,PLK2,KCP,CFP
GO:BP	regulation of signaling	GO:0023051	9.86178e-05	4.00604	3351	216	66	21100	ENSG00000163545,ENSG00000167470,ENSG00000167874,ENSG00000142609,ENSG00000182325,ENSG00000105576,ENSG00000156427,ENSG00000198695,ENSG00000131669,ENSG00000158486,ENSG00000198435,ENSG00000142408,ENSG00000158480,ENSG00000102908,ENSG00000180828,ENSG00000153487,ENSG00000105642,ENSG00000167680,ENSG00000106346,ENSG00000131979,ENSG00000158691,ENSG00000023445,ENSG00000142102,ENSG00000163673,ENSG00000062038…		NUAK2,MIDN,TMEM88,CFAP74,FBXL6,TNPO2,FGF18,MT-ND6,NINJ1,DNAH3,NRARP,CACNG8,SPATA2,NFAT5,BHLHE22,ING1,KCNN1,SEMA6B,USP42,GCH1,ZSCAN12,BIRC3,PGGHG,DCLK3,CDH3,GDF9,CCDC66,CLCF1,CFP,SAP25,KLF4,FAAH
GO:BP	regulation of gene expression	GO:0010468	0.000123282	3.9091	5452	216	92	21100	ENSG00000185215,ENSG00000163545,ENSG00000203867,ENSG00000185561,ENSG00000109787,ENSG00000164663,ENSG00000123610,ENSG00000182325,ENSG00000105576,ENSG00000198695,ENSG00000110583,ENSG00000158486,ENSG00000073756,ENSG00000113504,ENSG00000129566,ENSG00000145632,ENSG00000008710,ENSG00000139318,ENSG00000077458,ENSG00000197774,ENSG00000137571,ENSG00000105642,ENSG00000146374,ENSG00000167680,ENSG00000106346…		TNFAIP2,NUAK2,RBM20,TLCD2,KLF3,USP49,TNFAIP6,FBXL6,TNPO2,MT-ND6,NAA40,DNAH3,PTGS2,SLC12A7,TEP1,PLK2,PKD1,DUSP6,FAM76B,EME2,SLCO5A1,KCNN1,RSPO3,SEMA6B,USP42,IRAK2,ZSCAN12,RNPC3,BIRC3,PML,PGGHG,EXD1,DCLK3,CEBPD,CCDC66,CLCF1,CFP,PLK3,SAP25,KLF4,FAAH
GO:BP	regulation of primary metabolic process	GO:0080090	0.00014762	3.83085	5812	216	96	21100	ENSG00000185215,ENSG00000172613,ENSG00000163545,ENSG00000159128,ENSG00000203867,ENSG00000167874,ENSG00000185561,ENSG00000108773,ENSG00000109787,ENSG00000123610,ENSG00000142609,ENSG00000182325,ENSG00000105576,ENSG00000198695,ENSG00000158486,ENSG00000073756,ENSG00000113504,ENSG00000129566,ENSG00000145632,ENSG00000008710,ENSG00000139318,ENSG00000153487,ENSG00000137571,ENSG00000105642,ENSG00000146374…		TNFAIP2,RAD9A,NUAK2,IFNGR2,RBM20,TMEM88,TLCD2,KAT2A,KLF3,TNFAIP6,CFAP74,FBXL6,TNPO2,MT-ND6,DNAH3,PTGS2,SLC12A7,TEP1,PLK2,PKD1,DUSP6,ING1,SLCO5A1,KCNN1,RSPO3,SEMA6B,USP42,GCH1,IRAK2,ZSCAN12,RNPC3,BIRC3,PML,PGGHG,EXD1,DCLK3,ADCY4,CEBPD,RNF122,CLCF1,CFP,MYH3,PLK3,SAP25,KLF4,FAAH
GO:BP	regulation of macromolecule metabolic process	GO:0060255	0.000165302	3.78172	6787	216	107	21100	ENSG00000185215,ENSG00000172613,ENSG00000163545,ENSG00000159128,ENSG00000203867,ENSG00000167874,ENSG00000185561,ENSG00000108773,ENSG00000109787,ENSG00000164663,ENSG00000123610,ENSG00000142609,ENSG00000182325,ENSG00000105576,ENSG00000198695,ENSG00000110583,ENSG00000158486,ENSG00000073756,ENSG00000113504,ENSG00000129566,ENSG00000145632,ENSG00000008710,ENSG00000139318,ENSG00000077458,ENSG00000197774…		TNFAIP2,RAD9A,NUAK2,IFNGR2,RBM20,TMEM88,TLCD2,KAT2A,KLF3,USP49,TNFAIP6,CFAP74,FBXL6,TNPO2,MT-ND6,NAA40,DNAH3,PTGS2,SLC12A7,TEP1,PLK2,PKD1,DUSP6,FAM76B,EME2,SLCO5A1,KCNN1,RSPO3,SEMA6B,USP42,IRAK2,ZSCAN12,RNPC3,BIRC3,PML,PGGHG,EXD1,DCLK3,ADCY4,CEBPD,CCDC66,RNF122,CLCF1,CFP,MYH3,PLK3,SAP25,KLF4,FAAH
GO:BP	regulation of nitrogen compound metabolic process	GO:0051171	0.000165858	3.78026	5654	216	94	21100	ENSG00000185215,ENSG00000172613,ENSG00000163545,ENSG00000159128,ENSG00000203867,ENSG00000167874,ENSG00000185561,ENSG00000108773,ENSG00000109787,ENSG00000123610,ENSG00000142609,ENSG00000182325,ENSG00000105576,ENSG00000198695,ENSG00000158486,ENSG00000073756,ENSG00000113504,ENSG00000129566,ENSG00000145632,ENSG00000008710,ENSG00000139318,ENSG00000137571,ENSG00000105642,ENSG00000146374,ENSG00000167680…		TNFAIP2,RAD9A,NUAK2,IFNGR2,RBM20,TMEM88,TLCD2,KAT2A,KLF3,TNFAIP6,CFAP74,FBXL6,TNPO2,MT-ND6,DNAH3,PTGS2,SLC12A7,TEP1,PLK2,PKD1,DUSP6,SLCO5A1,KCNN1,RSPO3,SEMA6B,USP42,IRAK2,ZSCAN12,RNPC3,BIRC3,PML,PGGHG,EXD1,DCLK3,ADCY4,CEBPD,RNF122,CLCF1,CFP,MYH3,PLK3,SAP25,KLF4,FAAH
GO:BP	positive regulation of RNA metabolic process	GO:0051254	0.000168336	3.77382	1769	216	43	21100	ENSG00000185215,ENSG00000163545,ENSG00000123610,ENSG00000105576,ENSG00000198695,ENSG00000073756,ENSG00000129566,ENSG00000145632,ENSG00000137571,ENSG00000105642,ENSG00000134070,ENSG00000158691,ENSG00000140464,ENSG00000221869,ENSG00000126759,ENSG00000173846,ENSG00000205307		TNFAIP2,NUAK2,TNFAIP6,TNPO2,MT-ND6,PTGS2,TEP1,PLK2,SLCO5A1,KCNN1,IRAK2,ZSCAN12,PML,CEBPD,CFP,PLK3,SAP25
GO:BP	positive regulation of nucleobase-containing compound metabolic process	GO:0045935	0.000192855	3.71477	1976	216	46	21100	ENSG00000185215,ENSG00000163545,ENSG00000123610,ENSG00000182325,ENSG00000105576,ENSG00000198695,ENSG00000073756,ENSG00000129566,ENSG00000145632,ENSG00000137571,ENSG00000105642,ENSG00000106346,ENSG00000134070,ENSG00000158691,ENSG00000140464,ENSG00000221869,ENSG00000126759,ENSG00000173846,ENSG00000205307		TNFAIP2,NUAK2,TNFAIP6,FBXL6,TNPO2,MT-ND6,PTGS2,TEP1,PLK2,SLCO5A1,KCNN1,USP42,IRAK2,ZSCAN12,PML,CEBPD,CFP,PLK3,SAP25
GO:BP	type I interferon production	GO:0032606	0.000209235	3.67937	102	216	10	21100	ENSG00000163545,ENSG00000145632,ENSG00000197774,ENSG00000167680,ENSG00000023445,ENSG00000175505,ENSG00000126759		NUAK2,PLK2,EME2,SEMA6B,BIRC3,CLCF1,CFP
GO:BP	regulation of type I interferon production	GO:0032479	0.000209235	3.67937	102	216	10	21100	ENSG00000163545,ENSG00000145632,ENSG00000197774,ENSG00000167680,ENSG00000023445,ENSG00000175505,ENSG00000126759		NUAK2,PLK2,EME2,SEMA6B,BIRC3,CLCF1,CFP
GO:BP	positive regulation of cellular process	GO:0048522	0.000223065	3.65157	5687	216	94	21100	ENSG00000185215,ENSG00000163545,ENSG00000159128,ENSG00000266074,ENSG00000203867,ENSG00000144908,ENSG00000108773,ENSG00000204681,ENSG00000164663,ENSG00000123610,ENSG00000142609,ENSG00000182325,ENSG00000105576,ENSG00000156427,ENSG00000198695,ENSG00000100346,ENSG00000158486,ENSG00000073756,ENSG00000129566,ENSG00000145632,ENSG00000139318,ENSG00000102908,ENSG00000077458,ENSG00000137571,ENSG00000105642…		TNFAIP2,NUAK2,IFNGR2,BAHCC1,RBM20,ALDH1L1,KAT2A,GABBR1,USP49,TNFAIP6,CFAP74,FBXL6,TNPO2,FGF18,MT-ND6,CACNA1I,DNAH3,PTGS2,TEP1,PLK2,DUSP6,NFAT5,FAM76B,SLCO5A1,KCNN1,SEMA6B,USP42,IRAK2,ZSCAN12,PML,PGGHG,HSF4,DCLK3,GDF9,KCP,CEBPD,RNF122,CLCF1,CFP,PLK3,SAP25,KLF4,FAAH
GO:BP	negative regulation of response to stimulus	GO:0048585	0.000246673	3.60788	1599	216	40	21100	ENSG00000172613,ENSG00000163545,ENSG00000167470,ENSG00000142609,ENSG00000182325,ENSG00000105576,ENSG00000131669,ENSG00000158480,ENSG00000008710,ENSG00000180828,ENSG00000153487,ENSG00000105642,ENSG00000167680,ENSG00000106346,ENSG00000131979,ENSG00000158691,ENSG00000023445,ENSG00000142102,ENSG00000175505,ENSG00000126759,ENSG00000173846,ENSG00000136826		RAD9A,NUAK2,MIDN,CFAP74,FBXL6,TNPO2,NINJ1,SPATA2,PKD1,BHLHE22,ING1,KCNN1,SEMA6B,USP42,GCH1,ZSCAN12,BIRC3,PGGHG,CLCF1,CFP,PLK3,KLF4
GO:BP	xenophagy	GO:0098792	0.000280915	3.55142	13	216	5	21100	ENSG00000141026,ENSG00000153487,ENSG00000163673		MED9,ING1,DCLK3
GO:BP	regulation of biosynthetic process	GO:0009889	0.000283486	3.54747	4145	216	75	21100	ENSG00000185215,ENSG00000163545,ENSG00000203867,ENSG00000185561,ENSG00000108773,ENSG00000109787,ENSG00000123610,ENSG00000182325,ENSG00000105576,ENSG00000198695,ENSG00000073756,ENSG00000113504,ENSG00000129566,ENSG00000145632,ENSG00000008710,ENSG00000139318,ENSG00000137571,ENSG00000105642,ENSG00000146374,ENSG00000106346,ENSG00000134070,ENSG00000158691,ENSG00000185946,ENSG00000023445,ENSG00000140464…		TNFAIP2,NUAK2,RBM20,TLCD2,KAT2A,KLF3,TNFAIP6,FBXL6,TNPO2,MT-ND6,PTGS2,SLC12A7,TEP1,PLK2,PKD1,DUSP6,SLCO5A1,KCNN1,RSPO3,USP42,IRAK2,ZSCAN12,RNPC3,BIRC3,PML,PGGHG,EXD1,DCLK3,CFP,PLK3,SAP25,FAAH
GO:BP	regulation of cellular process	GO:0050794	0.000291054	3.53603	11193	216	152	21100	ENSG00000119280,ENSG00000136052,ENSG00000185215,ENSG00000172613,ENSG00000163545,ENSG00000159128,ENSG00000266074,ENSG00000203867,ENSG00000167470,ENSG00000167874,ENSG00000144908,ENSG00000110047,ENSG00000185561,ENSG00000108773,ENSG00000204681,ENSG00000109787,ENSG00000164663,ENSG00000123610,ENSG00000142609,ENSG00000182325,ENSG00000105576,ENSG00000156427,ENSG00000198695,ENSG00000131669,ENSG00000100346…		C1orf198,SLC41A2,TNFAIP2,RAD9A,NUAK2,IFNGR2,BAHCC1,RBM20,MIDN,TMEM88,ALDH1L1,EHD1,TLCD2,KAT2A,GABBR1,KLF3,USP49,TNFAIP6,CFAP74,FBXL6,TNPO2,FGF18,MT-ND6,NINJ1,CACNA1I,DNAH3,NRARP,CACNG8,PTGS2,SLC12A7,TEP1,PLK2,SPATA2,PKD1,DUSP6,NFAT5,BHLHE22,ING1,FAM76B,EME2,SLCO5A1,KCNN1,RSPO3,TNFAIP8,SEMA6B,USP42,GCH1,IRAK2,ZSCAN12,RNPC3,BIRC3,PML,PGGHG,EXD1,HSF4,DCLK3,ADCY4,CDH3,GDF9,KCP,CEBPD,CCDC66,RNF122,CLC…
GO:BP	regulation of macromolecule biosynthetic process	GO:0010556	0.000341283	3.46688	3926	216	72	21100	ENSG00000185215,ENSG00000163545,ENSG00000203867,ENSG00000185561,ENSG00000108773,ENSG00000109787,ENSG00000123610,ENSG00000182325,ENSG00000105576,ENSG00000198695,ENSG00000073756,ENSG00000113504,ENSG00000129566,ENSG00000145632,ENSG00000008710,ENSG00000139318,ENSG00000137571,ENSG00000105642,ENSG00000146374,ENSG00000106346,ENSG00000134070,ENSG00000158691,ENSG00000185946,ENSG00000140464,ENSG00000142102…		TNFAIP2,NUAK2,RBM20,TLCD2,KAT2A,KLF3,TNFAIP6,FBXL6,TNPO2,MT-ND6,PTGS2,SLC12A7,TEP1,PLK2,PKD1,DUSP6,SLCO5A1,KCNN1,RSPO3,USP42,IRAK2,ZSCAN12,RNPC3,PML,PGGHG,EXD1,DCLK3,CFP,PLK3,SAP25,FAAH
GO:BP	regulation of cellular biosynthetic process	GO:0031326	0.000345092	3.46206	4085	216	74	21100	ENSG00000185215,ENSG00000163545,ENSG00000203867,ENSG00000185561,ENSG00000108773,ENSG00000109787,ENSG00000123610,ENSG00000182325,ENSG00000105576,ENSG00000198695,ENSG00000073756,ENSG00000113504,ENSG00000129566,ENSG00000145632,ENSG00000008710,ENSG00000139318,ENSG00000137571,ENSG00000105642,ENSG00000146374,ENSG00000106346,ENSG00000134070,ENSG00000158691,ENSG00000185946,ENSG00000140464,ENSG00000142102…		TNFAIP2,NUAK2,RBM20,TLCD2,KAT2A,KLF3,TNFAIP6,FBXL6,TNPO2,MT-ND6,PTGS2,SLC12A7,TEP1,PLK2,PKD1,DUSP6,SLCO5A1,KCNN1,RSPO3,USP42,IRAK2,ZSCAN12,RNPC3,PML,PGGHG,EXD1,DCLK3,CFP,PLK3,SAP25,FAAH
GO:BP	positive regulation of multicellular organismal process	GO:0051240	0.000374112	3.427	1434	216	37	21100	ENSG00000203867,ENSG00000164663,ENSG00000123610,ENSG00000105576,ENSG00000129566,ENSG00000145632,ENSG00000008710,ENSG00000077458,ENSG00000197774,ENSG00000105642,ENSG00000167680,ENSG00000106346,ENSG00000158691,ENSG00000102878,ENSG00000163673,ENSG00000164404,ENSG00000175505,ENSG00000173846,ENSG00000136826		RBM20,USP49,TNFAIP6,TNPO2,TEP1,PLK2,PKD1,FAM76B,EME2,KCNN1,SEMA6B,USP42,ZSCAN12,HSF4,DCLK3,GDF9,CLCF1,PLK3,KLF4
GO:BP	regulation of signal transduction	GO:0009966	0.000392373	3.4063	2947	216	59	21100	ENSG00000163545,ENSG00000167470,ENSG00000167874,ENSG00000142609,ENSG00000182325,ENSG00000105576,ENSG00000198695,ENSG00000131669,ENSG00000158486,ENSG00000198435,ENSG00000158480,ENSG00000102908,ENSG00000180828,ENSG00000153487,ENSG00000105642,ENSG00000167680,ENSG00000106346,ENSG00000131979,ENSG00000158691,ENSG00000023445,ENSG00000142102,ENSG00000163673,ENSG00000062038,ENSG00000175505,ENSG00000126759…		NUAK2,MIDN,TMEM88,CFAP74,FBXL6,TNPO2,MT-ND6,NINJ1,DNAH3,NRARP,SPATA2,NFAT5,BHLHE22,ING1,KCNN1,SEMA6B,USP42,GCH1,ZSCAN12,BIRC3,PGGHG,DCLK3,CDH3,CLCF1,CFP,SAP25,KLF4,FAAH
GO:BP	protein modification by small protein conjugation	GO:0032446	0.000426174	3.37041	907	216	28	21100	ENSG00000185215,ENSG00000266074,ENSG00000167470,ENSG00000153234,ENSG00000144401,ENSG00000180828,ENSG00000153487,ENSG00000197774,ENSG00000198771,ENSG00000142102,ENSG00000129467,ENSG00000175505,ENSG00000126759,ENSG00000109063		TNFAIP2,BAHCC1,MIDN,NR4A2,METTL21A,BHLHE22,ING1,EME2,RCSD1,PGGHG,ADCY4,CLCF1,CFP,MYH3
GO:BP	positive regulation of cellular biosynthetic process	GO:0031328	0.000434943	3.36157	1964	216	45	21100	ENSG00000185215,ENSG00000163545,ENSG00000203867,ENSG00000108773,ENSG00000123610,ENSG00000182325,ENSG00000105576,ENSG00000198695,ENSG00000073756,ENSG00000129566,ENSG00000145632,ENSG00000137571,ENSG00000105642,ENSG00000106346,ENSG00000134070,ENSG00000158691,ENSG00000140464,ENSG00000126759,ENSG00000173846,ENSG00000205307		TNFAIP2,NUAK2,RBM20,KAT2A,TNFAIP6,FBXL6,TNPO2,MT-ND6,PTGS2,TEP1,PLK2,SLCO5A1,KCNN1,USP42,IRAK2,ZSCAN12,PML,CFP,PLK3,SAP25
GO:BP	cellular response to biotic stimulus	GO:0071216	0.000493959	3.30631	243	216	14	21100	ENSG00000163545,ENSG00000129566,ENSG00000145632,ENSG00000077458,ENSG00000175505		NUAK2,TEP1,PLK2,FAM76B,CLCF1
GO:BP	cellular response to lipopolysaccharide	GO:0071222	0.000502705	3.29869	207	216	13	21100	ENSG00000163545,ENSG00000129566,ENSG00000145632,ENSG00000077458,ENSG00000175505		NUAK2,TEP1,PLK2,FAM76B,CLCF1
GO:BP	regulation of nucleobase-containing compound metabolic process	GO:0019219	0.00052869	3.2768	4048	216	73	21100	ENSG00000185215,ENSG00000163545,ENSG00000185561,ENSG00000109787,ENSG00000123610,ENSG00000182325,ENSG00000105576,ENSG00000198695,ENSG00000073756,ENSG00000113504,ENSG00000129566,ENSG00000145632,ENSG00000008710,ENSG00000139318,ENSG00000137571,ENSG00000105642,ENSG00000146374,ENSG00000167680,ENSG00000106346,ENSG00000134070,ENSG00000158691,ENSG00000185946,ENSG00000023445,ENSG00000140464,ENSG00000142102…		TNFAIP2,NUAK2,TLCD2,KLF3,TNFAIP6,FBXL6,TNPO2,MT-ND6,PTGS2,SLC12A7,TEP1,PLK2,PKD1,DUSP6,SLCO5A1,KCNN1,RSPO3,SEMA6B,USP42,IRAK2,ZSCAN12,RNPC3,BIRC3,PML,PGGHG,EXD1,DCLK3,CEBPD,CFP,PLK3,SAP25,FAAH
GO:BP	response to lipopolysaccharide	GO:0032496	0.000547538	3.26159	324	216	16	21100	ENSG00000163545,ENSG00000129566,ENSG00000145632,ENSG00000077458,ENSG00000062038,ENSG00000175505		NUAK2,TEP1,PLK2,FAM76B,CDH3,CLCF1
GO:BP	biological regulation	GO:0065007	0.000565416	3.24763	13001	216	168	21100	ENSG00000119280,ENSG00000136052,ENSG00000185215,ENSG00000172613,ENSG00000163545,ENSG00000159128,ENSG00000132680,ENSG00000075426,ENSG00000266074,ENSG00000203867,ENSG00000167470,ENSG00000167874,ENSG00000144908,ENSG00000110047,ENSG00000185561,ENSG00000108773,ENSG00000204681,ENSG00000109787,ENSG00000164663,ENSG00000123610,ENSG00000142609,ENSG00000182325,ENSG00000105576,ENSG00000146350,ENSG00000156427…		C1orf198,SLC41A2,TNFAIP2,RAD9A,NUAK2,IFNGR2,KHDC4,FOSL2,BAHCC1,RBM20,MIDN,TMEM88,ALDH1L1,EHD1,TLCD2,KAT2A,GABBR1,KLF3,USP49,TNFAIP6,CFAP74,FBXL6,TNPO2,TBC1D32,FGF18,MT-ND6,NINJ1,NAA40,BRD1,CACNA1I,DNAH3,NRARP,CACNG8,PTGS2,SLC12A7,TEP1,PLK2,SPATA2,PKD1,DUSP6,NFAT5,BHLHE22,ING1,FAM76B,EME2,SLCO5A1,KCNN1,RSPO3,TNFAIP8,SEMA6B,USP42,GCH1,IRAK2,ZSCAN12,RNPC3,BIRC3,PML,PGGHG,EXD1,CCDC157,HSF4,DCLK3,ADCY…
GO:BP	cell activation	GO:0001775	0.000586035	3.23208	1094	216	31	21100	ENSG00000203867,ENSG00000167470,ENSG00000164663,ENSG00000182325,ENSG00000105576,ENSG00000156427,ENSG00000145632,ENSG00000008710,ENSG00000077458,ENSG00000167680,ENSG00000106346,ENSG00000023445,ENSG00000102878,ENSG00000180376,ENSG00000175505,ENSG00000136826		RBM20,MIDN,USP49,FBXL6,TNPO2,FGF18,PLK2,PKD1,FAM76B,SEMA6B,USP42,BIRC3,HSF4,CCDC66,CLCF1,KLF4
GO:BP	regulation of metabolic process	GO:0019222	0.000635268	3.19704	7313	216	111	21100	ENSG00000185215,ENSG00000172613,ENSG00000163545,ENSG00000159128,ENSG00000203867,ENSG00000167874,ENSG00000185561,ENSG00000108773,ENSG00000109787,ENSG00000164663,ENSG00000123610,ENSG00000142609,ENSG00000182325,ENSG00000105576,ENSG00000198695,ENSG00000110583,ENSG00000158486,ENSG00000073756,ENSG00000113504,ENSG00000129566,ENSG00000145632,ENSG00000008710,ENSG00000139318,ENSG00000180828,ENSG00000153487…		TNFAIP2,RAD9A,NUAK2,IFNGR2,RBM20,TMEM88,TLCD2,KAT2A,KLF3,USP49,TNFAIP6,CFAP74,FBXL6,TNPO2,MT-ND6,NAA40,DNAH3,PTGS2,SLC12A7,TEP1,PLK2,PKD1,DUSP6,BHLHE22,ING1,FAM76B,EME2,SLCO5A1,KCNN1,RSPO3,SEMA6B,USP42,GCH1,IRAK2,ZSCAN12,RNPC3,BIRC3,PML,PGGHG,EXD1,DCLK3,ADCY4,CEBPD,CCDC66,RNF122,CLCF1,CFP,MYH3,PLK3,SAP25,KLF4,FAAH
GO:BP	regulation of RNA metabolic process	GO:0051252	0.000647704	3.18862	3753	216	69	21100	ENSG00000185215,ENSG00000163545,ENSG00000185561,ENSG00000109787,ENSG00000123610,ENSG00000182325,ENSG00000105576,ENSG00000198695,ENSG00000073756,ENSG00000113504,ENSG00000129566,ENSG00000145632,ENSG00000008710,ENSG00000139318,ENSG00000137571,ENSG00000105642,ENSG00000146374,ENSG00000106346,ENSG00000134070,ENSG00000158691,ENSG00000185946,ENSG00000140464,ENSG00000142102,ENSG00000178997,ENSG00000163673…		TNFAIP2,NUAK2,TLCD2,KLF3,TNFAIP6,FBXL6,TNPO2,MT-ND6,PTGS2,SLC12A7,TEP1,PLK2,PKD1,DUSP6,SLCO5A1,KCNN1,RSPO3,USP42,IRAK2,ZSCAN12,RNPC3,PML,PGGHG,EXD1,DCLK3,CEBPD,CFP,PLK3,SAP25,FAAH
GO:BP	cell communication	GO:0007154	0.000649653	3.18732	6508	216	102	21100	ENSG00000119280,ENSG00000185215,ENSG00000163545,ENSG00000203867,ENSG00000167470,ENSG00000167874,ENSG00000110047,ENSG00000204681,ENSG00000123610,ENSG00000142609,ENSG00000182325,ENSG00000105576,ENSG00000146350,ENSG00000156427,ENSG00000198695,ENSG00000131669,ENSG00000158486,ENSG00000198435,ENSG00000142408,ENSG00000145632,ENSG00000158480,ENSG00000102908,ENSG00000180828,ENSG00000153487,ENSG00000077458…		C1orf198,TNFAIP2,NUAK2,RBM20,MIDN,TMEM88,EHD1,GABBR1,TNFAIP6,CFAP74,FBXL6,TNPO2,TBC1D32,FGF18,MT-ND6,NINJ1,DNAH3,NRARP,CACNG8,PLK2,SPATA2,NFAT5,BHLHE22,ING1,FAM76B,EME2,KCNN1,SEMA6B,USP42,GCH1,ZSCAN12,BIRC3,PML,CACNA1A,PGGHG,HSF4,DCLK3,CDH3,GDF9,KCP,CCDC66,CLCF1,CFP,MYH3,PLK3,SAP25,KLF4,FAAH,AGRN
GO:BP	positive regulation of biosynthetic process	GO:0009891	0.000717822	3.14398	1999	216	45	21100	ENSG00000185215,ENSG00000163545,ENSG00000203867,ENSG00000108773,ENSG00000123610,ENSG00000182325,ENSG00000105576,ENSG00000198695,ENSG00000073756,ENSG00000129566,ENSG00000145632,ENSG00000137571,ENSG00000105642,ENSG00000106346,ENSG00000134070,ENSG00000158691,ENSG00000140464,ENSG00000126759,ENSG00000173846,ENSG00000205307		TNFAIP2,NUAK2,RBM20,KAT2A,TNFAIP6,FBXL6,TNPO2,MT-ND6,PTGS2,TEP1,PLK2,SLCO5A1,KCNN1,USP42,IRAK2,ZSCAN12,PML,CFP,PLK3,SAP25
GO:BP	cellular response to oxygen-containing compound	GO:1901701	0.000748656	3.12572	1166	216	32	21100	ENSG00000163545,ENSG00000203867,ENSG00000123610,ENSG00000182325,ENSG00000168398,ENSG00000129566,ENSG00000145632,ENSG00000077458,ENSG00000145779,ENSG00000106346,ENSG00000158691,ENSG00000023445,ENSG00000163673,ENSG00000062038,ENSG00000164404,ENSG00000175505,ENSG00000173846		NUAK2,RBM20,TNFAIP6,FBXL6,BDKRB2,TEP1,PLK2,FAM76B,TNFAIP8,USP42,ZSCAN12,BIRC3,DCLK3,CDH3,GDF9,CLCF1,PLK3
GO:BP	regulation of biological process	GO:0050789	0.00074978	3.12507	12276	216	161	21100	ENSG00000119280,ENSG00000136052,ENSG00000185215,ENSG00000172613,ENSG00000163545,ENSG00000159128,ENSG00000266074,ENSG00000203867,ENSG00000167470,ENSG00000167874,ENSG00000144908,ENSG00000110047,ENSG00000185561,ENSG00000108773,ENSG00000204681,ENSG00000109787,ENSG00000164663,ENSG00000123610,ENSG00000142609,ENSG00000182325,ENSG00000105576,ENSG00000156427,ENSG00000198695,ENSG00000131669,ENSG00000110583…		C1orf198,SLC41A2,TNFAIP2,RAD9A,NUAK2,IFNGR2,BAHCC1,RBM20,MIDN,TMEM88,ALDH1L1,EHD1,TLCD2,KAT2A,GABBR1,KLF3,USP49,TNFAIP6,CFAP74,FBXL6,TNPO2,FGF18,MT-ND6,NINJ1,NAA40,CACNA1I,DNAH3,NRARP,CACNG8,PTGS2,SLC12A7,TEP1,PLK2,SPATA2,PKD1,DUSP6,NFAT5,BHLHE22,ING1,FAM76B,EME2,SLCO5A1,KCNN1,RSPO3,TNFAIP8,SEMA6B,USP42,GCH1,IRAK2,ZSCAN12,RNPC3,BIRC3,PML,PGGHG,EXD1,HSF4,DCLK3,ADCY4,CDH3,GDF9,KCP,CEBPD,CCDC66,RNF1…
GO:BP	negative regulation of cell communication	GO:0010648	0.000772474	3.11212	1351	216	35	21100	ENSG00000167470,ENSG00000142609,ENSG00000182325,ENSG00000105576,ENSG00000156427,ENSG00000131669,ENSG00000142408,ENSG00000158480,ENSG00000180828,ENSG00000153487,ENSG00000105642,ENSG00000106346,ENSG00000131979,ENSG00000158691,ENSG00000023445,ENSG00000142102,ENSG00000175505,ENSG00000136826		MIDN,CFAP74,FBXL6,TNPO2,FGF18,NINJ1,CACNG8,SPATA2,BHLHE22,ING1,KCNN1,USP42,GCH1,ZSCAN12,BIRC3,PGGHG,CLCF1,KLF4
GO:BP	cellular response to molecule of bacterial origin	GO:0071219	0.000819704	3.08634	216	216	13	21100	ENSG00000163545,ENSG00000129566,ENSG00000145632,ENSG00000077458,ENSG00000175505		NUAK2,TEP1,PLK2,FAM76B,CLCF1
GO:BP	negative regulation of signaling	GO:0023057	0.000842593	3.07438	1356	216	35	21100	ENSG00000167470,ENSG00000142609,ENSG00000182325,ENSG00000105576,ENSG00000156427,ENSG00000131669,ENSG00000142408,ENSG00000158480,ENSG00000180828,ENSG00000153487,ENSG00000105642,ENSG00000106346,ENSG00000131979,ENSG00000158691,ENSG00000023445,ENSG00000142102,ENSG00000175505,ENSG00000136826		MIDN,CFAP74,FBXL6,TNPO2,FGF18,NINJ1,CACNG8,SPATA2,BHLHE22,ING1,KCNN1,USP42,GCH1,ZSCAN12,BIRC3,PGGHG,CLCF1,KLF4
GO:BP	regulation of cytokine-mediated signaling pathway	GO:0001959	0.000935717	3.02886	150	216	11	21100	ENSG00000198695,ENSG00000023445		MT-ND6,BIRC3
GO:BP	positive regulation of molecular function	GO:0044093	0.000989805	3.00445	1556	216	38	21100	ENSG00000185215,ENSG00000132680,ENSG00000075426,ENSG00000142609,ENSG00000182325,ENSG00000105576,ENSG00000198695,ENSG00000158486,ENSG00000198435,ENSG00000008710,ENSG00000105642,ENSG00000106346,ENSG00000158691,ENSG00000163673,ENSG00000126759,ENSG00000117480		TNFAIP2,KHDC4,FOSL2,CFAP74,FBXL6,TNPO2,MT-ND6,DNAH3,NRARP,PKD1,KCNN1,USP42,ZSCAN12,DCLK3,CFP,FAAH
GO:BP	response to oxygen-containing compound	GO:1901700	0.0010399	2.98301	1624	216	39	21100	ENSG00000163545,ENSG00000203867,ENSG00000123610,ENSG00000182325,ENSG00000105576,ENSG00000168398,ENSG00000156427,ENSG00000129566,ENSG00000145632,ENSG00000077458,ENSG00000145779,ENSG00000106346,ENSG00000158691,ENSG00000023445,ENSG00000163673,ENSG00000062038,ENSG00000164404,ENSG00000175505,ENSG00000173846		NUAK2,RBM20,TNFAIP6,FBXL6,TNPO2,BDKRB2,FGF18,TEP1,PLK2,FAM76B,TNFAIP8,USP42,ZSCAN12,BIRC3,DCLK3,CDH3,GDF9,CLCF1,PLK3
GO:BP	protein modification by small protein conjugation or removal	GO:0070647	0.00109997	2.95862	1067	216	30	21100	ENSG00000185215,ENSG00000172613,ENSG00000266074,ENSG00000167470,ENSG00000153234,ENSG00000144401,ENSG00000180828,ENSG00000153487,ENSG00000197774,ENSG00000198771,ENSG00000142102,ENSG00000129467,ENSG00000175505,ENSG00000126759,ENSG00000109063		TNFAIP2,RAD9A,BAHCC1,MIDN,NR4A2,METTL21A,BHLHE22,ING1,EME2,RCSD1,PGGHG,ADCY4,CLCF1,CFP,MYH3
GO:BP	regulation of catabolic process	GO:0009894	0.00111275	2.9536	1009	216	29	21100	ENSG00000172613,ENSG00000167874,ENSG00000182325,ENSG00000158486,ENSG00000137571,ENSG00000134070,ENSG00000023445,ENSG00000142102,ENSG00000163673,ENSG00000129467,ENSG00000133874,ENSG00000175505,ENSG00000126759,ENSG00000109063,ENSG00000205307		RAD9A,TMEM88,FBXL6,DNAH3,SLCO5A1,IRAK2,BIRC3,PGGHG,DCLK3,ADCY4,RNF122,CLCF1,CFP,MYH3,SAP25
GO:BP	response to molecule of bacterial origin	GO:0002237	0.00112869	2.94742	342	216	16	21100	ENSG00000163545,ENSG00000129566,ENSG00000145632,ENSG00000077458,ENSG00000062038,ENSG00000175505		NUAK2,TEP1,PLK2,FAM76B,CDH3,CLCF1
GO:BP	positive regulation of defense response	GO:0031349	0.00121989	2.91368	302	216	15	21100	ENSG00000203867,ENSG00000198695,ENSG00000167680,ENSG00000142102,ENSG00000163673,ENSG00000205307		RBM20,MT-ND6,SEMA6B,PGGHG,DCLK3,SAP25
GO:BP	hemopoiesis	GO:0030097	0.00122902	2.91044	899	216	27	21100	ENSG00000203867,ENSG00000167470,ENSG00000123610,ENSG00000105576,ENSG00000073756,ENSG00000145632,ENSG00000023445,ENSG00000142102,ENSG00000102878,ENSG00000180376,ENSG00000175505,ENSG00000136826		RBM20,MIDN,TNFAIP6,TNPO2,PTGS2,PLK2,BIRC3,PGGHG,HSF4,CCDC66,CLCF1,KLF4
GO:BP	regulation of protein metabolic process	GO:0051246	0.00130195	2.88541	2536	216	52	21100	ENSG00000185215,ENSG00000172613,ENSG00000163545,ENSG00000159128,ENSG00000203867,ENSG00000167874,ENSG00000108773,ENSG00000142609,ENSG00000182325,ENSG00000105576,ENSG00000198695,ENSG00000158486,ENSG00000129566,ENSG00000137571,ENSG00000105642,ENSG00000134070,ENSG00000158691,ENSG00000142102,ENSG00000163673,ENSG00000129467,ENSG00000133874,ENSG00000175505,ENSG00000126759,ENSG00000109063,ENSG00000205307…		TNFAIP2,RAD9A,NUAK2,IFNGR2,RBM20,TMEM88,KAT2A,CFAP74,FBXL6,TNPO2,MT-ND6,DNAH3,TEP1,SLCO5A1,KCNN1,IRAK2,ZSCAN12,PGGHG,DCLK3,ADCY4,RNF122,CLCF1,CFP,MYH3,SAP25,KLF4
GO:BP	lymphocyte activation	GO:0046649	0.00141996	2.84772	794	216	25	21100	ENSG00000203867,ENSG00000167470,ENSG00000164663,ENSG00000182325,ENSG00000105576,ENSG00000145632,ENSG00000077458,ENSG00000167680,ENSG00000106346,ENSG00000023445,ENSG00000102878,ENSG00000175505,ENSG00000136826		RBM20,MIDN,USP49,FBXL6,TNPO2,PLK2,FAM76B,SEMA6B,USP42,BIRC3,HSF4,CLCF1,KLF4
GO:BP	regulation of cellular metabolic process	GO:0031323	0.00159184	2.7981	6004	216	95	21100	ENSG00000185215,ENSG00000172613,ENSG00000163545,ENSG00000159128,ENSG00000203867,ENSG00000167874,ENSG00000185561,ENSG00000108773,ENSG00000109787,ENSG00000123610,ENSG00000142609,ENSG00000182325,ENSG00000105576,ENSG00000198695,ENSG00000158486,ENSG00000073756,ENSG00000113504,ENSG00000129566,ENSG00000145632,ENSG00000008710,ENSG00000139318,ENSG00000180828,ENSG00000137571,ENSG00000105642,ENSG00000146374…		TNFAIP2,RAD9A,NUAK2,IFNGR2,RBM20,TMEM88,TLCD2,KAT2A,KLF3,TNFAIP6,CFAP74,FBXL6,TNPO2,MT-ND6,DNAH3,PTGS2,SLC12A7,TEP1,PLK2,PKD1,DUSP6,BHLHE22,SLCO5A1,KCNN1,RSPO3,SEMA6B,USP42,GCH1,IRAK2,ZSCAN12,RNPC3,BIRC3,PML,PGGHG,EXD1,DCLK3,CEBPD,RNF122,CLCF1,CFP,PLK3,SAP25,KLF4,FAAH
GO:BP	response to bacterium	GO:0009617	0.00173381	2.761	748	216	24	21100	ENSG00000163545,ENSG00000182325,ENSG00000129566,ENSG00000145632,ENSG00000153487,ENSG00000077458,ENSG00000105642,ENSG00000163673,ENSG00000062038,ENSG00000175505		NUAK2,FBXL6,TEP1,PLK2,ING1,FAM76B,KCNN1,DCLK3,CDH3,CLCF1
GO:BP	positive regulation of macromolecule biosynthetic process	GO:0010557	0.0017621	2.75397	1859	216	42	21100	ENSG00000185215,ENSG00000163545,ENSG00000203867,ENSG00000108773,ENSG00000123610,ENSG00000105576,ENSG00000198695,ENSG00000073756,ENSG00000129566,ENSG00000145632,ENSG00000137571,ENSG00000105642,ENSG00000106346,ENSG00000134070,ENSG00000158691,ENSG00000140464,ENSG00000126759,ENSG00000173846,ENSG00000205307		TNFAIP2,NUAK2,RBM20,KAT2A,TNFAIP6,TNPO2,MT-ND6,PTGS2,TEP1,PLK2,SLCO5A1,KCNN1,USP42,IRAK2,ZSCAN12,PML,CFP,PLK3,SAP25
GO:BP	signal transduction	GO:0007165	0.00219895	2.65778	5957	216	94	21100	ENSG00000119280,ENSG00000185215,ENSG00000163545,ENSG00000203867,ENSG00000167470,ENSG00000167874,ENSG00000110047,ENSG00000204681,ENSG00000123610,ENSG00000142609,ENSG00000182325,ENSG00000105576,ENSG00000198695,ENSG00000131669,ENSG00000158486,ENSG00000198435,ENSG00000145632,ENSG00000158480,ENSG00000102908,ENSG00000180828,ENSG00000153487,ENSG00000077458,ENSG00000197774,ENSG00000105642,ENSG00000167680…		C1orf198,TNFAIP2,NUAK2,RBM20,MIDN,TMEM88,EHD1,GABBR1,TNFAIP6,CFAP74,FBXL6,TNPO2,MT-ND6,NINJ1,DNAH3,NRARP,PLK2,SPATA2,NFAT5,BHLHE22,ING1,FAM76B,EME2,KCNN1,SEMA6B,USP42,GCH1,ZSCAN12,BIRC3,PML,PGGHG,HSF4,DCLK3,CDH3,KCP,CCDC66,CLCF1,CFP,MYH3,SAP25,KLF4,FAAH
GO:BP	CD4-positive, alpha-beta T cell cytokine production	GO:0035743	0.002414	2.61726	19	216	5	21100	ENSG00000105576,ENSG00000129566		TNPO2,TEP1
GO:BP	cell surface receptor signaling pathway	GO:0007166	0.00248172	2.60525	2811	216	55	21100	ENSG00000119280,ENSG00000185215,ENSG00000163545,ENSG00000203867,ENSG00000167874,ENSG00000110047,ENSG00000142609,ENSG00000182325,ENSG00000105576,ENSG00000198695,ENSG00000145632,ENSG00000158480,ENSG00000153487,ENSG00000077458,ENSG00000105642,ENSG00000106346,ENSG00000158691,ENSG00000023445,ENSG00000140464,ENSG00000142102,ENSG00000102878,ENSG00000180376,ENSG00000175505,ENSG00000136826		C1orf198,TNFAIP2,NUAK2,RBM20,TMEM88,EHD1,CFAP74,FBXL6,TNPO2,MT-ND6,PLK2,SPATA2,ING1,FAM76B,KCNN1,USP42,ZSCAN12,BIRC3,PML,PGGHG,HSF4,CCDC66,CLCF1,KLF4
GO:BP	regulation of multicellular organismal process	GO:0051239	0.00255955	2.59184	2666	216	53	21100	ENSG00000163545,ENSG00000203867,ENSG00000204681,ENSG00000164663,ENSG00000123610,ENSG00000182325,ENSG00000105576,ENSG00000113504,ENSG00000129566,ENSG00000145632,ENSG00000008710,ENSG00000077458,ENSG00000197774,ENSG00000105642,ENSG00000167680,ENSG00000106346,ENSG00000158691,ENSG00000023445,ENSG00000102878,ENSG00000163673,ENSG00000164404,ENSG00000180376,ENSG00000175505,ENSG00000126759,ENSG00000173846…		NUAK2,RBM20,GABBR1,USP49,TNFAIP6,FBXL6,TNPO2,SLC12A7,TEP1,PLK2,PKD1,FAM76B,EME2,KCNN1,SEMA6B,USP42,ZSCAN12,BIRC3,HSF4,DCLK3,GDF9,CCDC66,CLCF1,CFP,PLK3,SAP25,KLF4
GO:BP	response to lipid	GO:0033993	0.00269147	2.57001	879	216	26	21100	ENSG00000185215,ENSG00000163545,ENSG00000203867,ENSG00000123610,ENSG00000156427,ENSG00000129566,ENSG00000145632,ENSG00000077458,ENSG00000145779,ENSG00000158691,ENSG00000062038,ENSG00000175505		TNFAIP2,NUAK2,RBM20,TNFAIP6,FGF18,TEP1,PLK2,FAM76B,TNFAIP8,ZSCAN12,CDH3,CLCF1
GO:BP	heterocycle biosynthetic process	GO:0018130	0.00270909	2.56718	4057	216	71	21100	ENSG00000185215,ENSG00000163545,ENSG00000159128,ENSG00000185561,ENSG00000109787,ENSG00000123610,ENSG00000105576,ENSG00000198695,ENSG00000073756,ENSG00000113504,ENSG00000129566,ENSG00000145632,ENSG00000008710,ENSG00000139318,ENSG00000137571,ENSG00000105642,ENSG00000146374,ENSG00000106346,ENSG00000158691,ENSG00000185946,ENSG00000023445,ENSG00000140464,ENSG00000141837,ENSG00000142102,ENSG00000178997…		TNFAIP2,NUAK2,IFNGR2,TLCD2,KLF3,TNFAIP6,TNPO2,MT-ND6,PTGS2,SLC12A7,TEP1,PLK2,PKD1,DUSP6,SLCO5A1,KCNN1,RSPO3,USP42,ZSCAN12,RNPC3,BIRC3,PML,CACNA1A,PGGHG,EXD1,RNF165,DCLK3,CFP,PLK3,SAP25,FAAH
GO:BP	immune system development	GO:0002520	0.00275396	2.56004	996	216	28	21100	ENSG00000203867,ENSG00000167470,ENSG00000123610,ENSG00000105576,ENSG00000073756,ENSG00000145632,ENSG00000077458,ENSG00000023445,ENSG00000142102,ENSG00000102878,ENSG00000180376,ENSG00000175505,ENSG00000136826		RBM20,MIDN,TNFAIP6,TNPO2,PTGS2,PLK2,FAM76B,BIRC3,PGGHG,HSF4,CCDC66,CLCF1,KLF4
GO:BP	hematopoietic or lymphoid organ development	GO:0048534	0.00277662	2.55648	938	216	27	21100	ENSG00000203867,ENSG00000167470,ENSG00000123610,ENSG00000105576,ENSG00000073756,ENSG00000145632,ENSG00000023445,ENSG00000142102,ENSG00000102878,ENSG00000180376,ENSG00000175505,ENSG00000136826		RBM20,MIDN,TNFAIP6,TNPO2,PTGS2,PLK2,BIRC3,PGGHG,HSF4,CCDC66,CLCF1,KLF4
GO:BP	positive regulation of protein metabolic process	GO:0051247	0.00281526	2.55048	1493	216	36	21100	ENSG00000185215,ENSG00000159128,ENSG00000203867,ENSG00000108773,ENSG00000142609,ENSG00000182325,ENSG00000105576,ENSG00000198695,ENSG00000129566,ENSG00000137571,ENSG00000105642,ENSG00000134070,ENSG00000158691,ENSG00000163673,ENSG00000129467,ENSG00000133874,ENSG00000175505,ENSG00000109063,ENSG00000205307,ENSG00000136826		TNFAIP2,IFNGR2,RBM20,KAT2A,CFAP74,FBXL6,TNPO2,MT-ND6,TEP1,SLCO5A1,KCNN1,IRAK2,ZSCAN12,DCLK3,ADCY4,RNF122,CLCF1,MYH3,SAP25,KLF4
GO:BP	nucleobase-containing compound biosynthetic process	GO:0034654	0.00289505	2.53834	3984	216	70	21100	ENSG00000185215,ENSG00000163545,ENSG00000159128,ENSG00000185561,ENSG00000109787,ENSG00000123610,ENSG00000105576,ENSG00000198695,ENSG00000073756,ENSG00000113504,ENSG00000129566,ENSG00000145632,ENSG00000008710,ENSG00000139318,ENSG00000137571,ENSG00000105642,ENSG00000146374,ENSG00000106346,ENSG00000158691,ENSG00000185946,ENSG00000023445,ENSG00000140464,ENSG00000141837,ENSG00000142102,ENSG00000178997…		TNFAIP2,NUAK2,IFNGR2,TLCD2,KLF3,TNFAIP6,TNPO2,MT-ND6,PTGS2,SLC12A7,TEP1,PLK2,PKD1,DUSP6,SLCO5A1,KCNN1,RSPO3,USP42,ZSCAN12,RNPC3,BIRC3,PML,CACNA1A,PGGHG,EXD1,DCLK3,CFP,PLK3,SAP25,FAAH
GO:BP	aromatic compound biosynthetic process	GO:0019438	0.00300243	2.52253	4068	216	71	21100	ENSG00000185215,ENSG00000163545,ENSG00000159128,ENSG00000185561,ENSG00000109787,ENSG00000123610,ENSG00000105576,ENSG00000198695,ENSG00000073756,ENSG00000113504,ENSG00000129566,ENSG00000145632,ENSG00000008710,ENSG00000139318,ENSG00000137571,ENSG00000105642,ENSG00000146374,ENSG00000106346,ENSG00000158691,ENSG00000185946,ENSG00000023445,ENSG00000140464,ENSG00000141837,ENSG00000142102,ENSG00000178997…		TNFAIP2,NUAK2,IFNGR2,TLCD2,KLF3,TNFAIP6,TNPO2,MT-ND6,PTGS2,SLC12A7,TEP1,PLK2,PKD1,DUSP6,SLCO5A1,KCNN1,RSPO3,USP42,ZSCAN12,RNPC3,BIRC3,PML,CACNA1A,PGGHG,EXD1,RNF165,DCLK3,CFP,PLK3,SAP25,FAAH
GO:BP	signaling	GO:0023052	0.00338484	2.47046	6451	216	99	21100	ENSG00000119280,ENSG00000185215,ENSG00000163545,ENSG00000203867,ENSG00000167470,ENSG00000167874,ENSG00000110047,ENSG00000204681,ENSG00000123610,ENSG00000142609,ENSG00000182325,ENSG00000105576,ENSG00000146350,ENSG00000156427,ENSG00000198695,ENSG00000131669,ENSG00000158486,ENSG00000198435,ENSG00000142408,ENSG00000145632,ENSG00000158480,ENSG00000102908,ENSG00000180828,ENSG00000153487,ENSG00000077458…		C1orf198,TNFAIP2,NUAK2,RBM20,MIDN,TMEM88,EHD1,GABBR1,TNFAIP6,CFAP74,FBXL6,TNPO2,TBC1D32,FGF18,MT-ND6,NINJ1,DNAH3,NRARP,CACNG8,PLK2,SPATA2,NFAT5,BHLHE22,ING1,FAM76B,EME2,KCNN1,SEMA6B,USP42,GCH1,ZSCAN12,BIRC3,PML,PGGHG,HSF4,DCLK3,CDH3,GDF9,KCP,CCDC66,CLCF1,CFP,MYH3,SAP25,KLF4,FAAH,AGRN
GO:BP	regulation of transcription, DNA-templated	GO:0006355	0.00347494	2.45905	3451	216	63	21100	ENSG00000185215,ENSG00000163545,ENSG00000185561,ENSG00000109787,ENSG00000123610,ENSG00000105576,ENSG00000198695,ENSG00000073756,ENSG00000113504,ENSG00000129566,ENSG00000145632,ENSG00000008710,ENSG00000139318,ENSG00000105642,ENSG00000146374,ENSG00000106346,ENSG00000158691,ENSG00000185946,ENSG00000140464,ENSG00000142102,ENSG00000178997,ENSG00000163673,ENSG00000126759,ENSG00000173846,ENSG00000205307…		TNFAIP2,NUAK2,TLCD2,KLF3,TNFAIP6,TNPO2,MT-ND6,PTGS2,SLC12A7,TEP1,PLK2,PKD1,DUSP6,KCNN1,RSPO3,USP42,ZSCAN12,RNPC3,PML,PGGHG,EXD1,DCLK3,CFP,PLK3,SAP25,FAAH
GO:BP	regulation of nucleic acid-templated transcription	GO:1903506	0.00350986	2.45471	3452	216	63	21100	ENSG00000185215,ENSG00000163545,ENSG00000185561,ENSG00000109787,ENSG00000123610,ENSG00000105576,ENSG00000198695,ENSG00000073756,ENSG00000113504,ENSG00000129566,ENSG00000145632,ENSG00000008710,ENSG00000139318,ENSG00000105642,ENSG00000146374,ENSG00000106346,ENSG00000158691,ENSG00000185946,ENSG00000140464,ENSG00000142102,ENSG00000178997,ENSG00000163673,ENSG00000126759,ENSG00000173846,ENSG00000205307…		TNFAIP2,NUAK2,TLCD2,KLF3,TNFAIP6,TNPO2,MT-ND6,PTGS2,SLC12A7,TEP1,PLK2,PKD1,DUSP6,KCNN1,RSPO3,USP42,ZSCAN12,RNPC3,PML,PGGHG,EXD1,DCLK3,CFP,PLK3,SAP25,FAAH
GO:BP	positive regulation of cell communication	GO:0010647	0.00379914	2.42031	1711	216	39	21100	ENSG00000163545,ENSG00000142609,ENSG00000182325,ENSG00000105576,ENSG00000156427,ENSG00000198695,ENSG00000158486,ENSG00000102908,ENSG00000105642,ENSG00000167680,ENSG00000158691,ENSG00000142102,ENSG00000163673,ENSG00000164404,ENSG00000175505,ENSG00000126759,ENSG00000205307,ENSG00000136826,ENSG00000117480		NUAK2,CFAP74,FBXL6,TNPO2,FGF18,MT-ND6,DNAH3,NFAT5,KCNN1,SEMA6B,ZSCAN12,PGGHG,DCLK3,GDF9,CLCF1,CFP,SAP25,KLF4,FAAH
GO:BP	regulation of RNA biosynthetic process	GO:2001141	0.0038393	2.41575	3461	216	63	21100	ENSG00000185215,ENSG00000163545,ENSG00000185561,ENSG00000109787,ENSG00000123610,ENSG00000105576,ENSG00000198695,ENSG00000073756,ENSG00000113504,ENSG00000129566,ENSG00000145632,ENSG00000008710,ENSG00000139318,ENSG00000105642,ENSG00000146374,ENSG00000106346,ENSG00000158691,ENSG00000185946,ENSG00000140464,ENSG00000142102,ENSG00000178997,ENSG00000163673,ENSG00000126759,ENSG00000173846,ENSG00000205307…		TNFAIP2,NUAK2,TLCD2,KLF3,TNFAIP6,TNPO2,MT-ND6,PTGS2,SLC12A7,TEP1,PLK2,PKD1,DUSP6,KCNN1,RSPO3,USP42,ZSCAN12,RNPC3,PML,PGGHG,EXD1,DCLK3,CFP,PLK3,SAP25,FAAH
GO:BP	intracellular signal transduction	GO:0035556	0.00388643	2.41045	2629	216	52	21100	ENSG00000185215,ENSG00000163545,ENSG00000167470,ENSG00000110047,ENSG00000204681,ENSG00000142609,ENSG00000182325,ENSG00000105576,ENSG00000131669,ENSG00000158486,ENSG00000198435,ENSG00000102908,ENSG00000180828,ENSG00000197774,ENSG00000105642,ENSG00000167680,ENSG00000106346,ENSG00000131979,ENSG00000158691,ENSG00000023445,ENSG00000142102,ENSG00000163673,ENSG00000175505,ENSG00000126759,ENSG00000109063…		TNFAIP2,NUAK2,MIDN,EHD1,GABBR1,CFAP74,FBXL6,TNPO2,NINJ1,DNAH3,NRARP,NFAT5,BHLHE22,EME2,KCNN1,SEMA6B,USP42,GCH1,ZSCAN12,BIRC3,PGGHG,DCLK3,CLCF1,CFP,MYH3,SAP25,KLF4,FAAH
GO:BP	macromolecule modification	GO:0043412	0.00390646	2.40822	3936	216	69	21100	ENSG00000185215,ENSG00000172613,ENSG00000159128,ENSG00000266074,ENSG00000203867,ENSG00000167470,ENSG00000188064,ENSG00000123610,ENSG00000182325,ENSG00000105576,ENSG00000198695,ENSG00000131669,ENSG00000158486,ENSG00000153234,ENSG00000073756,ENSG00000129566,ENSG00000139318,ENSG00000144401,ENSG00000180828,ENSG00000153487,ENSG00000197774,ENSG00000105642,ENSG00000106346,ENSG00000198771,ENSG00000158691…		TNFAIP2,RAD9A,IFNGR2,BAHCC1,RBM20,MIDN,WNT7B,TNFAIP6,FBXL6,TNPO2,MT-ND6,NINJ1,DNAH3,NR4A2,PTGS2,TEP1,DUSP6,METTL21A,BHLHE22,ING1,EME2,KCNN1,USP42,RCSD1,ZSCAN12,BIRC3,PGGHG,ADCY4,LAT2,CLCF1,CFP,MYH3,SAP25,KLF4
GO:BP	positive regulation of catabolic process	GO:0009896	0.00391447	2.40733	519	216	19	21100	ENSG00000182325,ENSG00000158486,ENSG00000137571,ENSG00000134070,ENSG00000163673,ENSG00000129467,ENSG00000133874,ENSG00000126759,ENSG00000109063,ENSG00000205307		FBXL6,DNAH3,SLCO5A1,IRAK2,DCLK3,ADCY4,RNF122,CFP,MYH3,SAP25
GO:BP	positive regulation of signaling	GO:0023056	0.00402178	2.39558	1715	216	39	21100	ENSG00000163545,ENSG00000142609,ENSG00000182325,ENSG00000105576,ENSG00000156427,ENSG00000198695,ENSG00000158486,ENSG00000102908,ENSG00000105642,ENSG00000167680,ENSG00000158691,ENSG00000142102,ENSG00000163673,ENSG00000164404,ENSG00000175505,ENSG00000126759,ENSG00000205307,ENSG00000136826,ENSG00000117480		NUAK2,CFAP74,FBXL6,TNPO2,FGF18,MT-ND6,DNAH3,NFAT5,KCNN1,SEMA6B,ZSCAN12,PGGHG,DCLK3,GDF9,CLCF1,CFP,SAP25,KLF4,FAAH
GO:BP	catabolic process	GO:0009056	0.00403843	2.39379	2559	216	51	21100	ENSG00000172613,ENSG00000167470,ENSG00000167874,ENSG00000182325,ENSG00000141026,ENSG00000158486,ENSG00000145632,ENSG00000153487,ENSG00000137571,ENSG00000198771,ENSG00000126870,ENSG00000134070,ENSG00000023445,ENSG00000141837,ENSG00000142102,ENSG00000141622,ENSG00000163673,ENSG00000129467,ENSG00000133874,ENSG00000175505,ENSG00000126759,ENSG00000109063,ENSG00000205307		RAD9A,MIDN,TMEM88,FBXL6,MED9,DNAH3,PLK2,ING1,SLCO5A1,RCSD1,WDR60,IRAK2,BIRC3,CACNA1A,PGGHG,RNF165,DCLK3,ADCY4,RNF122,CLCF1,CFP,MYH3,SAP25
GO:BP	cellular catabolic process	GO:0044248	0.00404719	2.39285	2199	216	46	21100	ENSG00000172613,ENSG00000167470,ENSG00000167874,ENSG00000182325,ENSG00000141026,ENSG00000158486,ENSG00000145632,ENSG00000153487,ENSG00000137571,ENSG00000198771,ENSG00000134070,ENSG00000023445,ENSG00000141837,ENSG00000142102,ENSG00000141622,ENSG00000163673,ENSG00000129467,ENSG00000133874,ENSG00000175505,ENSG00000126759,ENSG00000205307		RAD9A,MIDN,TMEM88,FBXL6,MED9,DNAH3,PLK2,ING1,SLCO5A1,RCSD1,IRAK2,BIRC3,CACNA1A,PGGHG,RNF165,DCLK3,ADCY4,RNF122,CLCF1,CFP,SAP25
GO:BP	cellular response to lipid	GO:0071396	0.00429573	2.36696	573	216	20	21100	ENSG00000185215,ENSG00000163545,ENSG00000203867,ENSG00000123610,ENSG00000129566,ENSG00000145632,ENSG00000077458,ENSG00000145779,ENSG00000158691,ENSG00000175505		TNFAIP2,NUAK2,RBM20,TNFAIP6,TEP1,PLK2,FAM76B,TNFAIP8,ZSCAN12,CLCF1
GO:BP	protein ubiquitination	GO:0016567	0.00474797	2.32349	849	216	25	21100	ENSG00000185215,ENSG00000266074,ENSG00000167470,ENSG00000153234,ENSG00000144401,ENSG00000180828,ENSG00000153487,ENSG00000198771,ENSG00000142102,ENSG00000129467,ENSG00000175505,ENSG00000126759,ENSG00000109063		TNFAIP2,BAHCC1,MIDN,NR4A2,METTL21A,BHLHE22,ING1,RCSD1,PGGHG,ADCY4,CLCF1,CFP,MYH3
GO:BP	regulation of T cell cytokine production	GO:0002724	0.00490161	2.30966	38	216	6	21100	ENSG00000105576,ENSG00000129566		TNPO2,TEP1
GO:BP	T cell cytokine production	GO:0002369	0.00490161	2.30966	38	216	6	21100	ENSG00000105576,ENSG00000129566		TNPO2,TEP1
GO:BP	organic cyclic compound biosynthetic process	GO:1901362	0.00539771	2.26779	4213	216	72	21100	ENSG00000185215,ENSG00000163545,ENSG00000159128,ENSG00000185561,ENSG00000109787,ENSG00000123610,ENSG00000105576,ENSG00000198695,ENSG00000073756,ENSG00000113504,ENSG00000129566,ENSG00000145632,ENSG00000008710,ENSG00000139318,ENSG00000137571,ENSG00000105642,ENSG00000146374,ENSG00000106346,ENSG00000158691,ENSG00000185946,ENSG00000023445,ENSG00000140464,ENSG00000141837,ENSG00000142102,ENSG00000178997…		TNFAIP2,NUAK2,IFNGR2,TLCD2,KLF3,TNFAIP6,TNPO2,MT-ND6,PTGS2,SLC12A7,TEP1,PLK2,PKD1,DUSP6,SLCO5A1,KCNN1,RSPO3,USP42,ZSCAN12,RNPC3,BIRC3,PML,CACNA1A,PGGHG,EXD1,RNF165,DCLK3,CFP,PLK3,SAP25,FAAH
GO:BP	transcription, DNA-templated	GO:0006351	0.00566579	2.24674	3579	216	64	21100	ENSG00000185215,ENSG00000163545,ENSG00000185561,ENSG00000109787,ENSG00000123610,ENSG00000105576,ENSG00000198695,ENSG00000073756,ENSG00000113504,ENSG00000129566,ENSG00000145632,ENSG00000008710,ENSG00000139318,ENSG00000137571,ENSG00000105642,ENSG00000146374,ENSG00000106346,ENSG00000158691,ENSG00000185946,ENSG00000140464,ENSG00000142102,ENSG00000178997,ENSG00000163673,ENSG00000126759,ENSG00000173846…		TNFAIP2,NUAK2,TLCD2,KLF3,TNFAIP6,TNPO2,MT-ND6,PTGS2,SLC12A7,TEP1,PLK2,PKD1,DUSP6,SLCO5A1,KCNN1,RSPO3,USP42,ZSCAN12,RNPC3,PML,PGGHG,EXD1,DCLK3,CFP,PLK3,SAP25,FAAH
GO:BP	nucleic acid-templated transcription	GO:0097659	0.00572052	2.24256	3580	216	64	21100	ENSG00000185215,ENSG00000163545,ENSG00000185561,ENSG00000109787,ENSG00000123610,ENSG00000105576,ENSG00000198695,ENSG00000073756,ENSG00000113504,ENSG00000129566,ENSG00000145632,ENSG00000008710,ENSG00000139318,ENSG00000137571,ENSG00000105642,ENSG00000146374,ENSG00000106346,ENSG00000158691,ENSG00000185946,ENSG00000140464,ENSG00000142102,ENSG00000178997,ENSG00000163673,ENSG00000126759,ENSG00000173846…		TNFAIP2,NUAK2,TLCD2,KLF3,TNFAIP6,TNPO2,MT-ND6,PTGS2,SLC12A7,TEP1,PLK2,PKD1,DUSP6,SLCO5A1,KCNN1,RSPO3,USP42,ZSCAN12,RNPC3,PML,PGGHG,EXD1,DCLK3,CFP,PLK3,SAP25,FAAH
GO:BP	regulation of T cell activation	GO:0050863	0.00573792	2.24125	342	216	15	21100	ENSG00000203867,ENSG00000164663,ENSG00000105576,ENSG00000077458,ENSG00000167680,ENSG00000106346,ENSG00000023445,ENSG00000175505		RBM20,USP49,TNPO2,FAM76B,SEMA6B,USP42,BIRC3,CLCF1
GO:BP	regulation of DNA-binding transcription factor activity	GO:0051090	0.00586281	2.23189	435	216	17	21100	ENSG00000185561,ENSG00000123610,ENSG00000008710,ENSG00000105642,ENSG00000106346,ENSG00000163673,ENSG00000126759,ENSG00000205307,ENSG00000117480		TLCD2,TNFAIP6,PKD1,KCNN1,USP42,DCLK3,CFP,SAP25,FAAH
GO:BP	response to nitrogen compound	GO:1901698	0.00626028	2.20341	1100	216	29	21100	ENSG00000185215,ENSG00000172613,ENSG00000163545,ENSG00000167470,ENSG00000182325,ENSG00000168398,ENSG00000197774,ENSG00000167680,ENSG00000106346,ENSG00000023445,ENSG00000163673,ENSG00000164404,ENSG00000175505,ENSG00000173846		TNFAIP2,RAD9A,NUAK2,MIDN,FBXL6,BDKRB2,EME2,SEMA6B,USP42,BIRC3,DCLK3,GDF9,CLCF1,PLK3
GO:BP	regulation of molecular function	GO:0065009	0.00643577	2.1914	3050	216	57	21100	ENSG00000119280,ENSG00000185215,ENSG00000163545,ENSG00000132680,ENSG00000075426,ENSG00000185561,ENSG00000204681,ENSG00000123610,ENSG00000142609,ENSG00000182325,ENSG00000105576,ENSG00000198695,ENSG00000100425,ENSG00000158486,ENSG00000198435,ENSG00000158480,ENSG00000008710,ENSG00000102908,ENSG00000180828,ENSG00000105642,ENSG00000106346,ENSG00000131979,ENSG00000158691,ENSG00000023445,ENSG00000142102…		C1orf198,TNFAIP2,NUAK2,KHDC4,FOSL2,TLCD2,GABBR1,TNFAIP6,CFAP74,FBXL6,TNPO2,MT-ND6,BRD1,DNAH3,NRARP,SPATA2,PKD1,NFAT5,BHLHE22,KCNN1,USP42,GCH1,ZSCAN12,BIRC3,PGGHG,CCDC157,DCLK3,CDH3,CLCF1,CFP,SAP25,KLF4,FAAH
GO:BP	mononuclear cell differentiation	GO:1903131	0.00683187	2.16546	440	216	17	21100	ENSG00000203867,ENSG00000167470,ENSG00000105576,ENSG00000145632,ENSG00000102878,ENSG00000180376,ENSG00000175505,ENSG00000136826		RBM20,MIDN,TNPO2,PLK2,HSF4,CCDC66,CLCF1,KLF4
GO:BP	RNA biosynthetic process	GO:0032774	0.0069253	2.15956	3600	216	64	21100	ENSG00000185215,ENSG00000163545,ENSG00000185561,ENSG00000109787,ENSG00000123610,ENSG00000105576,ENSG00000198695,ENSG00000073756,ENSG00000113504,ENSG00000129566,ENSG00000145632,ENSG00000008710,ENSG00000139318,ENSG00000137571,ENSG00000105642,ENSG00000146374,ENSG00000106346,ENSG00000158691,ENSG00000185946,ENSG00000140464,ENSG00000142102,ENSG00000178997,ENSG00000163673,ENSG00000126759,ENSG00000173846…		TNFAIP2,NUAK2,TLCD2,KLF3,TNFAIP6,TNPO2,MT-ND6,PTGS2,SLC12A7,TEP1,PLK2,PKD1,DUSP6,SLCO5A1,KCNN1,RSPO3,USP42,ZSCAN12,RNPC3,PML,PGGHG,EXD1,DCLK3,CFP,PLK3,SAP25,FAAH
GO:BP	type I interferon signaling pathway	GO:0060337	0.00708893	2.14942	62	216	7	21100	ENSG00000145632,ENSG00000023445		PLK2,BIRC3
GO:BP	regulation of immune effector process	GO:0002697	0.00734832	2.13381	349	216	15	21100	ENSG00000105576,ENSG00000156427,ENSG00000129566,ENSG00000167680,ENSG00000023445,ENSG00000175505,ENSG00000136826		TNPO2,FGF18,TEP1,SEMA6B,BIRC3,CLCF1,KLF4
GO:BP	regulation of cellular catabolic process	GO:0031329	0.00745819	2.12737	871	216	25	21100	ENSG00000172613,ENSG00000167874,ENSG00000182325,ENSG00000158486,ENSG00000137571,ENSG00000134070,ENSG00000142102,ENSG00000163673,ENSG00000133874,ENSG00000175505,ENSG00000126759,ENSG00000205307		RAD9A,TMEM88,FBXL6,DNAH3,SLCO5A1,IRAK2,PGGHG,DCLK3,RNF122,CLCF1,CFP,SAP25
GO:BP	positive regulation of DNA-binding transcription factor activity	GO:0051091	0.00841778	2.0748	266	216	13	21100	ENSG00000008710,ENSG00000105642,ENSG00000106346,ENSG00000163673,ENSG00000126759,ENSG00000117480		PKD1,KCNN1,USP42,DCLK3,CFP,FAAH
GO:BP	negative regulation of signal transduction	GO:0009968	0.00860423	2.06529	1243	216	31	21100	ENSG00000167470,ENSG00000142609,ENSG00000182325,ENSG00000105576,ENSG00000131669,ENSG00000158480,ENSG00000180828,ENSG00000153487,ENSG00000105642,ENSG00000106346,ENSG00000131979,ENSG00000158691,ENSG00000023445,ENSG00000142102,ENSG00000175505,ENSG00000136826		MIDN,CFAP74,FBXL6,TNPO2,NINJ1,SPATA2,BHLHE22,ING1,KCNN1,USP42,GCH1,ZSCAN12,BIRC3,PGGHG,CLCF1,KLF4
GO:BP	positive regulation of transcription, DNA-templated	GO:0045893	0.00879012	2.05601	1636	216	37	21100	ENSG00000185215,ENSG00000163545,ENSG00000123610,ENSG00000105576,ENSG00000198695,ENSG00000073756,ENSG00000129566,ENSG00000145632,ENSG00000105642,ENSG00000158691,ENSG00000140464,ENSG00000126759,ENSG00000173846,ENSG00000205307		TNFAIP2,NUAK2,TNFAIP6,TNPO2,MT-ND6,PTGS2,TEP1,PLK2,KCNN1,ZSCAN12,PML,CFP,PLK3,SAP25
GO:BP	positive regulation of nucleic acid-templated transcription	GO:1903508	0.00879012	2.05601	1636	216	37	21100	ENSG00000185215,ENSG00000163545,ENSG00000123610,ENSG00000105576,ENSG00000198695,ENSG00000073756,ENSG00000129566,ENSG00000145632,ENSG00000105642,ENSG00000158691,ENSG00000140464,ENSG00000126759,ENSG00000173846,ENSG00000205307		TNFAIP2,NUAK2,TNFAIP6,TNPO2,MT-ND6,PTGS2,TEP1,PLK2,KCNN1,ZSCAN12,PML,CFP,PLK3,SAP25
GO:BP	cellular response to type I interferon	GO:0071357	0.00880072	2.05548	64	216	7	21100	ENSG00000145632,ENSG00000023445		PLK2,BIRC3
GO:BP	positive regulation of cellular catabolic process	GO:0031331	0.00948946	2.02276	451	216	17	21100	ENSG00000182325,ENSG00000158486,ENSG00000137571,ENSG00000134070,ENSG00000163673,ENSG00000133874,ENSG00000126759,ENSG00000205307		FBXL6,DNAH3,SLCO5A1,IRAK2,DCLK3,RNF122,CFP,SAP25
GO:BP	positive regulation of RNA biosynthetic process	GO:1902680	0.00956016	2.01954	1642	216	37	21100	ENSG00000185215,ENSG00000163545,ENSG00000123610,ENSG00000105576,ENSG00000198695,ENSG00000073756,ENSG00000129566,ENSG00000145632,ENSG00000105642,ENSG00000158691,ENSG00000140464,ENSG00000126759,ENSG00000173846,ENSG00000205307		TNFAIP2,NUAK2,TNFAIP6,TNPO2,MT-ND6,PTGS2,TEP1,PLK2,KCNN1,ZSCAN12,PML,CFP,PLK3,SAP25
GO:BP	protein modification process	GO:0036211	0.0100489	1.99788	3719	216	65	21100	ENSG00000185215,ENSG00000172613,ENSG00000159128,ENSG00000266074,ENSG00000203867,ENSG00000167470,ENSG00000188064,ENSG00000123610,ENSG00000182325,ENSG00000105576,ENSG00000198695,ENSG00000131669,ENSG00000158486,ENSG00000153234,ENSG00000073756,ENSG00000129566,ENSG00000139318,ENSG00000144401,ENSG00000180828,ENSG00000153487,ENSG00000197774,ENSG00000105642,ENSG00000106346,ENSG00000198771,ENSG00000158691…		TNFAIP2,RAD9A,IFNGR2,BAHCC1,RBM20,MIDN,WNT7B,TNFAIP6,FBXL6,TNPO2,MT-ND6,NINJ1,DNAH3,NR4A2,PTGS2,TEP1,DUSP6,METTL21A,BHLHE22,ING1,EME2,KCNN1,USP42,RCSD1,ZSCAN12,PGGHG,ADCY4,CLCF1,CFP,MYH3,SAP25,KLF4
GO:BP	cellular protein modification process	GO:0006464	0.0100489	1.99788	3719	216	65	21100	ENSG00000185215,ENSG00000172613,ENSG00000159128,ENSG00000266074,ENSG00000203867,ENSG00000167470,ENSG00000188064,ENSG00000123610,ENSG00000182325,ENSG00000105576,ENSG00000198695,ENSG00000131669,ENSG00000158486,ENSG00000153234,ENSG00000073756,ENSG00000129566,ENSG00000139318,ENSG00000144401,ENSG00000180828,ENSG00000153487,ENSG00000197774,ENSG00000105642,ENSG00000106346,ENSG00000198771,ENSG00000158691…		TNFAIP2,RAD9A,IFNGR2,BAHCC1,RBM20,MIDN,WNT7B,TNFAIP6,FBXL6,TNPO2,MT-ND6,NINJ1,DNAH3,NR4A2,PTGS2,TEP1,DUSP6,METTL21A,BHLHE22,ING1,EME2,KCNN1,USP42,RCSD1,ZSCAN12,PGGHG,ADCY4,CLCF1,CFP,MYH3,SAP25,KLF4
GO:BP	positive regulation of response to external stimulus	GO:0032103	0.0100622	1.99731	453	216	17	21100	ENSG00000203867,ENSG00000198695,ENSG00000167680,ENSG00000142102,ENSG00000163673,ENSG00000173846,ENSG00000205307		RBM20,MT-ND6,SEMA6B,PGGHG,DCLK3,PLK3,SAP25
GO:BP	positive regulation of signal transduction	GO:0009967	0.0101989	1.99145	1513	216	35	21100	ENSG00000163545,ENSG00000142609,ENSG00000182325,ENSG00000105576,ENSG00000198695,ENSG00000158486,ENSG00000102908,ENSG00000105642,ENSG00000167680,ENSG00000158691,ENSG00000142102,ENSG00000163673,ENSG00000175505,ENSG00000126759,ENSG00000205307,ENSG00000136826,ENSG00000117480		NUAK2,CFAP74,FBXL6,TNPO2,MT-ND6,DNAH3,NFAT5,KCNN1,SEMA6B,ZSCAN12,PGGHG,DCLK3,CLCF1,CFP,SAP25,KLF4,FAAH
GO:BP	T cell activation	GO:0042110	0.0104132	1.98242	504	216	18	21100	ENSG00000203867,ENSG00000164663,ENSG00000105576,ENSG00000077458,ENSG00000167680,ENSG00000106346,ENSG00000023445,ENSG00000175505		RBM20,USP49,TNPO2,FAM76B,SEMA6B,USP42,BIRC3,CLCF1
GO:BP	positive regulation of innate immune response	GO:0045089	0.0106559	1.97241	156	216	10	21100	ENSG00000198695,ENSG00000167680,ENSG00000142102		MT-ND6,SEMA6B,PGGHG
GO:BP	leukocyte differentiation	GO:0002521	0.0126984	1.89625	563	216	19	21100	ENSG00000203867,ENSG00000167470,ENSG00000105576,ENSG00000145632,ENSG00000102878,ENSG00000180376,ENSG00000175505,ENSG00000136826		RBM20,MIDN,TNPO2,PLK2,HSF4,CCDC66,CLCF1,KLF4
GO:BP	positive regulation of response to biotic stimulus	GO:0002833	0.0128798	1.89009	196	216	11	21100	ENSG00000198695,ENSG00000077458,ENSG00000167680,ENSG00000142102		MT-ND6,FAM76B,SEMA6B,PGGHG
GO:BP	positive regulation of T cell cytokine production	GO:0002726	0.0128816	1.89003	26	216	5	21100	ENSG00000105576,ENSG00000129566		TNPO2,TEP1
GO:BP	positive regulation of cellular protein metabolic process	GO:0032270	0.0146675	1.83364	1406	216	33	21100	ENSG00000185215,ENSG00000159128,ENSG00000203867,ENSG00000142609,ENSG00000182325,ENSG00000105576,ENSG00000198695,ENSG00000129566,ENSG00000137571,ENSG00000105642,ENSG00000134070,ENSG00000158691,ENSG00000163673,ENSG00000133874,ENSG00000175505,ENSG00000205307,ENSG00000136826		TNFAIP2,IFNGR2,RBM20,CFAP74,FBXL6,TNPO2,MT-ND6,TEP1,SLCO5A1,KCNN1,IRAK2,ZSCAN12,DCLK3,RNF122,CLCF1,SAP25,KLF4
GO:BP	T-helper 2 cell cytokine production	GO:0035745	0.0154424	1.81128	13	216	4	21100	ENSG00000105576		TNPO2
GO:BP	regulation of T-helper 2 cell cytokine production	GO:2000551	0.0154424	1.81128	13	216	4	21100	ENSG00000105576		TNPO2
GO:BP	response to type I interferon	GO:0034340	0.0161237	1.79254	70	216	7	21100	ENSG00000145632,ENSG00000023445		PLK2,BIRC3
GO:BP	positive regulation of immune effector process	GO:0002699	0.0165206	1.78197	241	216	12	21100	ENSG00000105576,ENSG00000156427,ENSG00000129566,ENSG00000175505,ENSG00000136826		TNPO2,FGF18,TEP1,CLCF1,KLF4
GO:BP	cellular nitrogen compound biosynthetic process	GO:0044271	0.0175577	1.75553	4765	216	77	21100	ENSG00000185215,ENSG00000163545,ENSG00000159128,ENSG00000185561,ENSG00000109787,ENSG00000123610,ENSG00000182325,ENSG00000105576,ENSG00000198695,ENSG00000073756,ENSG00000113504,ENSG00000129566,ENSG00000145632,ENSG00000008710,ENSG00000139318,ENSG00000137571,ENSG00000105642,ENSG00000146374,ENSG00000106346,ENSG00000134070,ENSG00000158691,ENSG00000185946,ENSG00000023445,ENSG00000140464,ENSG00000141837…		TNFAIP2,NUAK2,IFNGR2,TLCD2,KLF3,TNFAIP6,FBXL6,TNPO2,MT-ND6,PTGS2,SLC12A7,TEP1,PLK2,PKD1,DUSP6,SLCO5A1,KCNN1,RSPO3,USP42,IRAK2,ZSCAN12,RNPC3,BIRC3,PML,CACNA1A,PGGHG,EXD1,RNF165,DCLK3,CFP,PLK3,SAP25,FAAH
GO:BP	nuclear-transcribed mRNA poly(A) tail shortening	GO:0000289	0.0189278	1.7229	28	216	5	21100	ENSG00000137571,ENSG00000134070		SLCO5A1,IRAK2
GO:BP	regulation of production of molecular mediator of immune response	GO:0002700	0.0194872	1.71025	167	216	10	21100	ENSG00000105576,ENSG00000129566,ENSG00000167680,ENSG00000023445,ENSG00000175505		TNPO2,TEP1,SEMA6B,BIRC3,CLCF1
GO:BP	RNA 3' uridylation	GO:0071076	0.0226549	1.64484	5	216	3	21100	ENSG00000134070		IRAK2
GO:BP	transposition, RNA-mediated	GO:0032197	0.0226549	1.64484	5	216	3	21100	ENSG00000023445		BIRC3
GO:BP	cellular protein metabolic process	GO:0044267	0.0227906	1.64224	4882	216	78	21100	ENSG00000185215,ENSG00000172613,ENSG00000163545,ENSG00000159128,ENSG00000266074,ENSG00000203867,ENSG00000167470,ENSG00000188064,ENSG00000167874,ENSG00000123610,ENSG00000142609,ENSG00000182325,ENSG00000105576,ENSG00000198695,ENSG00000131669,ENSG00000158486,ENSG00000153234,ENSG00000073756,ENSG00000129566,ENSG00000139318,ENSG00000144401,ENSG00000180828,ENSG00000153487,ENSG00000197774,ENSG00000137571…		TNFAIP2,RAD9A,NUAK2,IFNGR2,BAHCC1,RBM20,MIDN,WNT7B,TMEM88,TNFAIP6,CFAP74,FBXL6,TNPO2,MT-ND6,NINJ1,DNAH3,NR4A2,PTGS2,TEP1,DUSP6,METTL21A,BHLHE22,ING1,EME2,SLCO5A1,KCNN1,USP42,RCSD1,IRAK2,ZSCAN12,PGGHG,DCLK3,ADCY4,RNF122,CLCF1,CFP,MYH3,SAP25,KLF4
GO:BP	positive regulation of adaptive immune response based on somatic recombination of immune receptors built from immunoglobulin superfamily domains	GO:0002824	0.0237892	1.62362	103	216	8	21100	ENSG00000105576,ENSG00000129566,ENSG00000077458,ENSG00000106346		TNPO2,TEP1,FAM76B,USP42
GO:BP	protein autoubiquitination	GO:0051865	0.0279177	1.55412	76	216	7	21100	ENSG00000266074,ENSG00000153487,ENSG00000126759		BAHCC1,ING1,CFP
GO:BP	lymphocyte differentiation	GO:0030098	0.0286457	1.54294	391	216	15	21100	ENSG00000203867,ENSG00000167470,ENSG00000105576,ENSG00000145632,ENSG00000102878,ENSG00000175505,ENSG00000136826		RBM20,MIDN,TNPO2,PLK2,HSF4,CLCF1,KLF4
GO:BP	regulation of viral life cycle	GO:1903900	0.0294784	1.5305	139	216	9	21100	ENSG00000197774,ENSG00000126759		EME2,CFP
GO:BP	regulation of cellular protein metabolic process	GO:0032268	0.0295727	1.52911	2370	216	46	21100	ENSG00000185215,ENSG00000172613,ENSG00000163545,ENSG00000159128,ENSG00000203867,ENSG00000167874,ENSG00000142609,ENSG00000182325,ENSG00000105576,ENSG00000198695,ENSG00000158486,ENSG00000129566,ENSG00000137571,ENSG00000105642,ENSG00000134070,ENSG00000158691,ENSG00000163673,ENSG00000133874,ENSG00000175505,ENSG00000126759,ENSG00000205307,ENSG00000136826		TNFAIP2,RAD9A,NUAK2,IFNGR2,RBM20,TMEM88,CFAP74,FBXL6,TNPO2,MT-ND6,DNAH3,TEP1,SLCO5A1,KCNN1,IRAK2,ZSCAN12,DCLK3,RNF122,CLCF1,CFP,SAP25,KLF4
GO:BP	nucleobase-containing compound catabolic process	GO:0034655	0.0301967	1.52004	442	216	16	21100	ENSG00000182325,ENSG00000137571,ENSG00000134070,ENSG00000023445,ENSG00000141837,ENSG00000142102		FBXL6,SLCO5A1,IRAK2,BIRC3,CACNA1A,PGGHG
GO:BP	regulation of cell-cell adhesion	GO:0022407	0.0319204	1.49593	444	216	16	21100	ENSG00000203867,ENSG00000164663,ENSG00000182325,ENSG00000105576,ENSG00000077458,ENSG00000105642,ENSG00000106346,ENSG00000175505		RBM20,USP49,FBXL6,TNPO2,FAM76B,KCNN1,USP42,CLCF1
GO:BP	positive regulation of adaptive immune response	GO:0002821	0.033716	1.47216	108	216	8	21100	ENSG00000105576,ENSG00000129566,ENSG00000077458,ENSG00000106346		TNPO2,TEP1,FAM76B,USP42
GO:BP	adaptive immune response based on somatic recombination of immune receptors built from immunoglobulin superfamily domains	GO:0002460	0.0352	1.45346	350	216	14	21100	ENSG00000182325,ENSG00000105576,ENSG00000129566,ENSG00000077458,ENSG00000106346,ENSG00000023445,ENSG00000062038		FBXL6,TNPO2,TEP1,FAM76B,USP42,BIRC3,CDH3
GO:BP	vesicle-mediated transport	GO:0016192	0.0359443	1.44437	1604	216	35	21100	ENSG00000136052,ENSG00000203867,ENSG00000204681,ENSG00000182325,ENSG00000168398,ENSG00000146350,ENSG00000156427,ENSG00000100346,ENSG00000142408,ENSG00000187664,ENSG00000145632,ENSG00000158480,ENSG00000169228,ENSG00000164181,ENSG00000020577,ENSG00000023445,ENSG00000102878,ENSG00000164404,ENSG00000135253,ENSG00000133874,ENSG00000136826		SLC41A2,RBM20,GABBR1,FBXL6,BDKRB2,TBC1D32,FGF18,CACNA1I,CACNG8,HAPLN4,PLK2,SPATA2,RAB24,ELOVL7,SAMD4A,BIRC3,HSF4,GDF9,KCP,RNF122,KLF4
GO:BP	localization	GO:0051179	0.0400584	1.39731	6436	216	95	21100	ENSG00000119280,ENSG00000136052,ENSG00000163545,ENSG00000132680,ENSG00000075426,ENSG00000266074,ENSG00000203867,ENSG00000167470,ENSG00000188064,ENSG00000167874,ENSG00000185561,ENSG00000108773,ENSG00000204681,ENSG00000164663,ENSG00000123610,ENSG00000142609,ENSG00000182325,ENSG00000105576,ENSG00000168398,ENSG00000146350,ENSG00000156427,ENSG00000198695,ENSG00000100346,ENSG00000141026,ENSG00000142408…		C1orf198,SLC41A2,NUAK2,KHDC4,FOSL2,BAHCC1,RBM20,MIDN,WNT7B,TMEM88,TLCD2,KAT2A,GABBR1,USP49,TNFAIP6,CFAP74,FBXL6,TNPO2,BDKRB2,TBC1D32,FGF18,MT-ND6,CACNA1I,MED9,CACNG8,HAPLN4,PLK2,SPATA2,PKD1,RAB24,ING1,SLC9A8,ELOVL7,FAM76B,SAMD4A,KCNN1,TNFAIP8,ACCS,USP42,ZSCAN12,BMP7,BIRC3,PGGHG,HSF4,GDF9,KCP,CCDC66,RNF122,CLCF1,CFP,KLF4,AGRN
GO:BP	interleukin-6 production	GO:0032635	0.0436913	1.35961	146	216	9	21100	ENSG00000129566,ENSG00000008710,ENSG00000197774,ENSG00000163673,ENSG00000175505		TEP1,PKD1,EME2,DCLK3,CLCF1
GO:BP	regulation of interleukin-6 production	GO:0032675	0.0436913	1.35961	146	216	9	21100	ENSG00000129566,ENSG00000008710,ENSG00000197774,ENSG00000163673,ENSG00000175505		TEP1,PKD1,EME2,DCLK3,CLCF1
GO:BP	regulation of type 2 immune response	GO:0002828	0.0438447	1.35808	33	216	5	21100	ENSG00000105576		TNPO2
GO:BP	arterial endothelial cell differentiation	GO:0060842	0.044967	1.34711	6	216	3	21100
GO:BP	protein metabolic process	GO:0019538	0.0455249	1.34175	5487	216	84	21100	ENSG00000185215,ENSG00000172613,ENSG00000163545,ENSG00000159128,ENSG00000266074,ENSG00000203867,ENSG00000167470,ENSG00000188064,ENSG00000167874,ENSG00000108773,ENSG00000123610,ENSG00000142609,ENSG00000182325,ENSG00000105576,ENSG00000198695,ENSG00000131669,ENSG00000110583,ENSG00000158486,ENSG00000153234,ENSG00000073756,ENSG00000129566,ENSG00000139318,ENSG00000144401,ENSG00000180828,ENSG00000153487…		TNFAIP2,RAD9A,NUAK2,IFNGR2,BAHCC1,RBM20,MIDN,WNT7B,TMEM88,KAT2A,TNFAIP6,CFAP74,FBXL6,TNPO2,MT-ND6,NINJ1,NAA40,DNAH3,NR4A2,PTGS2,TEP1,DUSP6,METTL21A,BHLHE22,ING1,EME2,SLCO5A1,KCNN1,USP42,RCSD1,WDR60,IRAK2,ZSCAN12,BIRC3,PGGHG,DCLK3,ADCY4,RNF122,CLCF1,CFP,MYH3,SAP25,KLF4
GO:BP	NIK/NF-kappaB signaling	GO:0038061	0.0486894	1.31257	148	216	9	21100	ENSG00000142102,ENSG00000163673,ENSG00000175505		PGGHG,DCLK3,CLCF1
GO:BP	response to biotic stimulus	GO:0009607	1.56e-14	13.8062	1549	216	57	21100	ENSG00000163545,ENSG00000203867,ENSG00000131584,ENSG00000164663,ENSG00000182325,ENSG00000105576,ENSG00000156427,ENSG00000198695,ENSG00000141026,ENSG00000129566,ENSG00000145632,ENSG00000153487,ENSG00000077458,ENSG00000197774,ENSG00000105642,ENSG00000167680,ENSG00000023445,ENSG00000142102,ENSG00000163673,ENSG00000062038,ENSG00000135253,ENSG00000180376,ENSG00000175505,ENSG00000126759,ENSG00000136826		NUAK2,RBM20,ACAP3,USP49,FBXL6,TNPO2,FGF18,MT-ND6,MED9,TEP1,PLK2,ING1,FAM76B,EME2,KCNN1,SEMA6B,BIRC3,PGGHG,DCLK3,CDH3,KCP,CCDC66,CLCF1,CFP,KLF4
GO:BP	response to other organism	GO:0051707	2.12e-14	13.6728	1507	216	56	21100	ENSG00000163545,ENSG00000203867,ENSG00000131584,ENSG00000164663,ENSG00000182325,ENSG00000105576,ENSG00000156427,ENSG00000198695,ENSG00000141026,ENSG00000129566,ENSG00000145632,ENSG00000153487,ENSG00000077458,ENSG00000197774,ENSG00000105642,ENSG00000167680,ENSG00000023445,ENSG00000142102,ENSG00000163673,ENSG00000062038,ENSG00000135253,ENSG00000180376,ENSG00000175505,ENSG00000126759		NUAK2,RBM20,ACAP3,USP49,FBXL6,TNPO2,FGF18,MT-ND6,MED9,TEP1,PLK2,ING1,FAM76B,EME2,KCNN1,SEMA6B,BIRC3,PGGHG,DCLK3,CDH3,KCP,CCDC66,CLCF1,CFP
GO:BP	response to external biotic stimulus	GO:0043207	2.25e-14	13.6469	1509	216	56	21100	ENSG00000163545,ENSG00000203867,ENSG00000131584,ENSG00000164663,ENSG00000182325,ENSG00000105576,ENSG00000156427,ENSG00000198695,ENSG00000141026,ENSG00000129566,ENSG00000145632,ENSG00000153487,ENSG00000077458,ENSG00000197774,ENSG00000105642,ENSG00000167680,ENSG00000023445,ENSG00000142102,ENSG00000163673,ENSG00000062038,ENSG00000135253,ENSG00000180376,ENSG00000175505,ENSG00000126759		NUAK2,RBM20,ACAP3,USP49,FBXL6,TNPO2,FGF18,MT-ND6,MED9,TEP1,PLK2,ING1,FAM76B,EME2,KCNN1,SEMA6B,BIRC3,PGGHG,DCLK3,CDH3,KCP,CCDC66,CLCF1,CFP
GO:BP	defense response	GO:0006952	3.25e-14	13.4876	1736	216	60	21100	ENSG00000163545,ENSG00000203867,ENSG00000131584,ENSG00000164663,ENSG00000182325,ENSG00000105576,ENSG00000156427,ENSG00000198695,ENSG00000141026,ENSG00000129566,ENSG00000145632,ENSG00000008710,ENSG00000169228,ENSG00000153487,ENSG00000197774,ENSG00000105642,ENSG00000167680,ENSG00000106346,ENSG00000023445,ENSG00000142102,ENSG00000163673,ENSG00000129467,ENSG00000135253,ENSG00000180376,ENSG00000175505…		NUAK2,RBM20,ACAP3,USP49,FBXL6,TNPO2,FGF18,MT-ND6,MED9,TEP1,PLK2,PKD1,RAB24,ING1,EME2,KCNN1,SEMA6B,USP42,BIRC3,PGGHG,DCLK3,ADCY4,KCP,CCDC66,CLCF1,CFP,SAP25
GO:BP	biological process involved in interspecies interaction between organisms	GO:0044419	7.85e-14	13.105	1659	216	58	21100	ENSG00000163545,ENSG00000203867,ENSG00000131584,ENSG00000164663,ENSG00000182325,ENSG00000105576,ENSG00000156427,ENSG00000198695,ENSG00000141026,ENSG00000129566,ENSG00000145632,ENSG00000169228,ENSG00000153487,ENSG00000077458,ENSG00000197774,ENSG00000105642,ENSG00000167680,ENSG00000023445,ENSG00000142102,ENSG00000163673,ENSG00000062038,ENSG00000135253,ENSG00000180376,ENSG00000175505,ENSG00000126759		NUAK2,RBM20,ACAP3,USP49,FBXL6,TNPO2,FGF18,MT-ND6,MED9,TEP1,PLK2,RAB24,ING1,FAM76B,EME2,KCNN1,SEMA6B,BIRC3,PGGHG,DCLK3,CDH3,KCP,CCDC66,CLCF1,CFP
GO:BP	response to external stimulus	GO:0009605	2.82e-13	12.5497	2788	216	76	21100	ENSG00000163545,ENSG00000203867,ENSG00000131584,ENSG00000164663,ENSG00000123610,ENSG00000182325,ENSG00000105576,ENSG00000156427,ENSG00000198695,ENSG00000141026,ENSG00000129566,ENSG00000145632,ENSG00000158480,ENSG00000008710,ENSG00000153487,ENSG00000077458,ENSG00000197774,ENSG00000105642,ENSG00000145779,ENSG00000167680,ENSG00000106346,ENSG00000158691,ENSG00000023445,ENSG00000141837,ENSG00000142102…		NUAK2,RBM20,ACAP3,USP49,TNFAIP6,FBXL6,TNPO2,FGF18,MT-ND6,MED9,TEP1,PLK2,SPATA2,PKD1,ING1,FAM76B,EME2,KCNN1,TNFAIP8,SEMA6B,USP42,ZSCAN12,BIRC3,CACNA1A,PGGHG,DCLK3,ADCY4,CDH3,KCP,CCDC66,CLCF1,CFP,PLK3,SAP25,KLF4
GO:BP	defense response to other organism	GO:0098542	7.72e-13	12.1122	1167	216	47	21100	ENSG00000203867,ENSG00000131584,ENSG00000164663,ENSG00000182325,ENSG00000105576,ENSG00000156427,ENSG00000198695,ENSG00000141026,ENSG00000129566,ENSG00000145632,ENSG00000153487,ENSG00000197774,ENSG00000167680,ENSG00000023445,ENSG00000142102,ENSG00000163673,ENSG00000135253,ENSG00000175505,ENSG00000126759		RBM20,ACAP3,USP49,FBXL6,TNPO2,FGF18,MT-ND6,MED9,TEP1,PLK2,ING1,EME2,SEMA6B,BIRC3,PGGHG,DCLK3,KCP,CLCF1,CFP
GO:BP	response to cytokine	GO:0034097	1.52e-11	10.818	921	216	40	21100	ENSG00000163545,ENSG00000203867,ENSG00000110047,ENSG00000105576,ENSG00000156427,ENSG00000198695,ENSG00000145632,ENSG00000077458,ENSG00000197774,ENSG00000023445,ENSG00000142102,ENSG00000102878,ENSG00000062038,ENSG00000135253,ENSG00000126759,ENSG00000136826		NUAK2,RBM20,EHD1,TNPO2,FGF18,MT-ND6,PLK2,FAM76B,EME2,BIRC3,PGGHG,HSF4,CDH3,KCP,CFP,KLF4
GO:BP	innate immune response	GO:0045087	4.81e-11	10.3182	907	216	39	21100	ENSG00000131584,ENSG00000105576,ENSG00000156427,ENSG00000198695,ENSG00000129566,ENSG00000145632,ENSG00000197774,ENSG00000167680,ENSG00000023445,ENSG00000142102,ENSG00000163673,ENSG00000135253,ENSG00000175505,ENSG00000126759		ACAP3,TNPO2,FGF18,MT-ND6,TEP1,PLK2,EME2,SEMA6B,BIRC3,PGGHG,DCLK3,KCP,CLCF1,CFP
GO:BP	immune response	GO:0006955	1.47e-10	9.83323	1906	216	57	21100	ENSG00000119280,ENSG00000203867,ENSG00000131584,ENSG00000182325,ENSG00000105576,ENSG00000156427,ENSG00000198695,ENSG00000129566,ENSG00000145632,ENSG00000008710,ENSG00000077458,ENSG00000197774,ENSG00000167680,ENSG00000106346,ENSG00000023445,ENSG00000142102,ENSG00000163673,ENSG00000062038,ENSG00000135253,ENSG00000180376,ENSG00000175505,ENSG00000126759,ENSG00000136826		C1orf198,RBM20,ACAP3,FBXL6,TNPO2,FGF18,MT-ND6,TEP1,PLK2,PKD1,FAM76B,EME2,SEMA6B,USP42,BIRC3,PGGHG,DCLK3,CDH3,KCP,CCDC66,CLCF1,CFP,KLF4
GO:BP	regulation of cytokine production	GO:0001817	2.49e-10	9.60294	726	216	34	21100	ENSG00000163545,ENSG00000203867,ENSG00000164663,ENSG00000105576,ENSG00000129566,ENSG00000145632,ENSG00000008710,ENSG00000077458,ENSG00000197774,ENSG00000167680,ENSG00000106346,ENSG00000158691,ENSG00000023445,ENSG00000163673,ENSG00000180376,ENSG00000175505,ENSG00000126759,ENSG00000136826		NUAK2,RBM20,USP49,TNPO2,TEP1,PLK2,PKD1,FAM76B,EME2,SEMA6B,USP42,ZSCAN12,BIRC3,DCLK3,CCDC66,CLCF1,CFP,KLF4
GO:BP	cytokine production	GO:0001816	3.15e-10	9.50113	732	216	34	21100	ENSG00000163545,ENSG00000203867,ENSG00000164663,ENSG00000105576,ENSG00000129566,ENSG00000145632,ENSG00000008710,ENSG00000077458,ENSG00000197774,ENSG00000167680,ENSG00000106346,ENSG00000158691,ENSG00000023445,ENSG00000163673,ENSG00000180376,ENSG00000175505,ENSG00000126759,ENSG00000136826		NUAK2,RBM20,USP49,TNPO2,TEP1,PLK2,PKD1,FAM76B,EME2,SEMA6B,USP42,ZSCAN12,BIRC3,DCLK3,CCDC66,CLCF1,CFP,KLF4
GO:BP	response to stress	GO:0006950	5.49e-10	9.26058	3851	216	85	21100	ENSG00000185215,ENSG00000172613,ENSG00000163545,ENSG00000159128,ENSG00000203867,ENSG00000167470,ENSG00000131584,ENSG00000164663,ENSG00000142609,ENSG00000182325,ENSG00000105576,ENSG00000156427,ENSG00000198695,ENSG00000141026,ENSG00000129566,ENSG00000145632,ENSG00000008710,ENSG00000169228,ENSG00000153487,ENSG00000197774,ENSG00000105642,ENSG00000167680,ENSG00000106346,ENSG00000198771,ENSG00000134070…		TNFAIP2,RAD9A,NUAK2,IFNGR2,RBM20,MIDN,ACAP3,USP49,CFAP74,FBXL6,TNPO2,FGF18,MT-ND6,MED9,TEP1,PLK2,PKD1,RAB24,ING1,EME2,KCNN1,SEMA6B,USP42,RCSD1,IRAK2,BIRC3,CACNA1A,PGGHG,DCLK3,ADCY4,CDH3,KCP,CCDC66,CLCF1,CFP,PLK3,SAP25,AGRN
GO:BP	response to virus	GO:0009615	6.23e-10	9.20539	389	216	25	21100	ENSG00000163545,ENSG00000203867,ENSG00000105576,ENSG00000198695,ENSG00000141026,ENSG00000197774,ENSG00000167680,ENSG00000023445,ENSG00000180376,ENSG00000175505,ENSG00000126759		NUAK2,RBM20,TNPO2,MT-ND6,MED9,EME2,SEMA6B,BIRC3,CCDC66,CLCF1,CFP
GO:BP	immune system process	GO:0002376	1.37e-09	8.8646	2781	216	69	21100	ENSG00000119280,ENSG00000203867,ENSG00000167470,ENSG00000131584,ENSG00000164663,ENSG00000123610,ENSG00000182325,ENSG00000105576,ENSG00000156427,ENSG00000198695,ENSG00000073756,ENSG00000129566,ENSG00000145632,ENSG00000008710,ENSG00000077458,ENSG00000197774,ENSG00000167680,ENSG00000106346,ENSG00000023445,ENSG00000142102,ENSG00000102878,ENSG00000163673,ENSG00000062038,ENSG00000164404,ENSG00000135253…		C1orf198,RBM20,MIDN,ACAP3,USP49,TNFAIP6,FBXL6,TNPO2,FGF18,MT-ND6,PTGS2,TEP1,PLK2,PKD1,FAM76B,EME2,SEMA6B,USP42,BIRC3,PGGHG,HSF4,DCLK3,CDH3,GDF9,KCP,CCDC66,CLCF1,CFP,KLF4
GO:BP	cellular response to organic substance	GO:0071310	4.89e-09	8.31079	2391	216	62	21100	ENSG00000185215,ENSG00000163545,ENSG00000203867,ENSG00000110047,ENSG00000123610,ENSG00000182325,ENSG00000105576,ENSG00000168398,ENSG00000156427,ENSG00000198695,ENSG00000129566,ENSG00000145632,ENSG00000077458,ENSG00000197774,ENSG00000105642,ENSG00000145779,ENSG00000167680,ENSG00000106346,ENSG00000158691,ENSG00000023445,ENSG00000142102,ENSG00000102878,ENSG00000163673,ENSG00000062038,ENSG00000164404…		TNFAIP2,NUAK2,RBM20,EHD1,TNFAIP6,FBXL6,TNPO2,BDKRB2,FGF18,MT-ND6,TEP1,PLK2,FAM76B,EME2,KCNN1,TNFAIP8,SEMA6B,USP42,ZSCAN12,BIRC3,PGGHG,HSF4,DCLK3,CDH3,GDF9,CCDC66,CLCF1,PLK3,KLF4
GO:BP	positive regulation of cytokine production	GO:0001819	6.27e-09	8.20301	470	216	26	21100	ENSG00000203867,ENSG00000164663,ENSG00000105576,ENSG00000129566,ENSG00000145632,ENSG00000008710,ENSG00000077458,ENSG00000197774,ENSG00000167680,ENSG00000106346,ENSG00000158691,ENSG00000163673,ENSG00000175505,ENSG00000136826		RBM20,USP49,TNPO2,TEP1,PLK2,PKD1,FAM76B,EME2,SEMA6B,USP42,ZSCAN12,DCLK3,CLCF1,KLF4
GO:BP	response to organic substance	GO:0010033	6.36e-09	8.19684	3010	216	71	21100	ENSG00000185215,ENSG00000172613,ENSG00000163545,ENSG00000203867,ENSG00000167470,ENSG00000110047,ENSG00000123610,ENSG00000182325,ENSG00000105576,ENSG00000168398,ENSG00000156427,ENSG00000198695,ENSG00000129566,ENSG00000145632,ENSG00000077458,ENSG00000197774,ENSG00000105642,ENSG00000145779,ENSG00000167680,ENSG00000106346,ENSG00000158691,ENSG00000023445,ENSG00000142102,ENSG00000102878,ENSG00000163673…		TNFAIP2,RAD9A,NUAK2,RBM20,MIDN,EHD1,TNFAIP6,FBXL6,TNPO2,BDKRB2,FGF18,MT-ND6,TEP1,PLK2,FAM76B,EME2,KCNN1,TNFAIP8,SEMA6B,USP42,ZSCAN12,BIRC3,PGGHG,HSF4,DCLK3,CDH3,GDF9,KCP,CCDC66,CLCF1,CFP,PLK3,KLF4
GO:BP	cellular response to cytokine stimulus	GO:0071345	1.1e-08	7.96009	831	216	34	21100	ENSG00000163545,ENSG00000203867,ENSG00000110047,ENSG00000105576,ENSG00000156427,ENSG00000198695,ENSG00000145632,ENSG00000023445,ENSG00000142102,ENSG00000102878,ENSG00000062038,ENSG00000136826		NUAK2,RBM20,EHD1,TNPO2,FGF18,MT-ND6,PLK2,BIRC3,PGGHG,HSF4,CDH3,KLF4
GO:BP	regulation of immune response	GO:0050776	2.34e-08	7.6317	903	216	35	21100	ENSG00000203867,ENSG00000182325,ENSG00000105576,ENSG00000156427,ENSG00000198695,ENSG00000129566,ENSG00000008710,ENSG00000077458,ENSG00000197774,ENSG00000167680,ENSG00000106346,ENSG00000023445,ENSG00000142102,ENSG00000163673,ENSG00000175505,ENSG00000126759,ENSG00000136826		RBM20,FBXL6,TNPO2,FGF18,MT-ND6,TEP1,PKD1,FAM76B,EME2,SEMA6B,USP42,BIRC3,PGGHG,DCLK3,CLCF1,CFP,KLF4
GO:BP	response to stimulus	GO:0050896	2.6e-08	7.58548	8885	216	140	21100	ENSG00000119280,ENSG00000185215,ENSG00000172613,ENSG00000163545,ENSG00000159128,ENSG00000203867,ENSG00000167470,ENSG00000131584,ENSG00000167874,ENSG00000110047,ENSG00000204681,ENSG00000164663,ENSG00000123610,ENSG00000142609,ENSG00000182325,ENSG00000105576,ENSG00000168398,ENSG00000156427,ENSG00000198695,ENSG00000131669,ENSG00000141026,ENSG00000158486,ENSG00000198435,ENSG00000129566,ENSG00000145632…		C1orf198,TNFAIP2,RAD9A,NUAK2,IFNGR2,RBM20,MIDN,ACAP3,TMEM88,EHD1,GABBR1,USP49,TNFAIP6,CFAP74,FBXL6,TNPO2,BDKRB2,FGF18,MT-ND6,NINJ1,MED9,DNAH3,NRARP,TEP1,PLK2,SPATA2,PKD1,NFAT5,RAB24,BHLHE22,ING1,FAM76B,EME2,KCNN1,TNFAIP8,SEMA6B,USP42,GCH1,RCSD1,IRAK2,ZSCAN12,NKTR,BIRC3,PML,CACNA1A,PGGHG,HSF4,DCLK3,ADCY4,CDH3,GDF9,KCP,CCDC66,CLCF1,CFP,MYH3,PLK3,SAP25,KLF4,FAAH,AGRN
GO:BP	regulation of defense response	GO:0031347	2.8e-08	7.55356	629	216	29	21100	ENSG00000163545,ENSG00000203867,ENSG00000182325,ENSG00000105576,ENSG00000198695,ENSG00000008710,ENSG00000167680,ENSG00000023445,ENSG00000142102,ENSG00000163673,ENSG00000129467,ENSG00000175505,ENSG00000126759,ENSG00000205307		NUAK2,RBM20,FBXL6,TNPO2,MT-ND6,PKD1,SEMA6B,BIRC3,PGGHG,DCLK3,ADCY4,CLCF1,CFP,SAP25
GO:BP	positive regulation of macromolecule metabolic process	GO:0010604	2.91e-08	7.53586	3465	216	76	21100	ENSG00000185215,ENSG00000163545,ENSG00000159128,ENSG00000203867,ENSG00000108773,ENSG00000164663,ENSG00000123610,ENSG00000142609,ENSG00000182325,ENSG00000105576,ENSG00000198695,ENSG00000073756,ENSG00000129566,ENSG00000145632,ENSG00000008710,ENSG00000077458,ENSG00000197774,ENSG00000137571,ENSG00000105642,ENSG00000167680,ENSG00000106346,ENSG00000134070,ENSG00000158691,ENSG00000140464,ENSG00000163673…		TNFAIP2,NUAK2,IFNGR2,RBM20,KAT2A,USP49,TNFAIP6,CFAP74,FBXL6,TNPO2,MT-ND6,PTGS2,TEP1,PLK2,PKD1,FAM76B,EME2,SLCO5A1,KCNN1,SEMA6B,USP42,IRAK2,ZSCAN12,PML,DCLK3,ADCY4,CEBPD,RNF122,CLCF1,CFP,MYH3,PLK3,SAP25,KLF4,FAAH
GO:BP	cellular response to chemical stimulus	GO:0070887	6.42e-08	7.19264	3019	216	69	21100	ENSG00000185215,ENSG00000163545,ENSG00000203867,ENSG00000110047,ENSG00000123610,ENSG00000182325,ENSG00000105576,ENSG00000168398,ENSG00000156427,ENSG00000198695,ENSG00000129566,ENSG00000145632,ENSG00000077458,ENSG00000197774,ENSG00000105642,ENSG00000145779,ENSG00000167680,ENSG00000106346,ENSG00000158691,ENSG00000114857,ENSG00000023445,ENSG00000142102,ENSG00000102878,ENSG00000163673,ENSG00000062038…		TNFAIP2,NUAK2,RBM20,EHD1,TNFAIP6,FBXL6,TNPO2,BDKRB2,FGF18,MT-ND6,TEP1,PLK2,FAM76B,EME2,KCNN1,TNFAIP8,SEMA6B,USP42,ZSCAN12,NKTR,BIRC3,PGGHG,HSF4,DCLK3,CDH3,GDF9,KCP,CCDC66,CLCF1,PLK3,KLF4
GO:BP	defense response to virus	GO:0051607	6.44e-08	7.19096	295	216	20	21100	ENSG00000203867,ENSG00000198695,ENSG00000197774,ENSG00000167680,ENSG00000023445,ENSG00000175505,ENSG00000126759		RBM20,MT-ND6,EME2,SEMA6B,BIRC3,CLCF1,CFP
GO:BP	defense response to symbiont	GO:0140546	6.85e-08	7.16446	296	216	20	21100	ENSG00000203867,ENSG00000198695,ENSG00000197774,ENSG00000167680,ENSG00000023445,ENSG00000175505,ENSG00000126759		RBM20,MT-ND6,EME2,SEMA6B,BIRC3,CLCF1,CFP
GO:BP	positive regulation of response to cytokine stimulus	GO:0060760	1.01e-07	6.99674	64	216	11	21100	ENSG00000198695,ENSG00000197774		MT-ND6,EME2
GO:BP	cytokine-mediated signaling pathway	GO:0019221	1.48e-07	6.83002	500	216	25	21100	ENSG00000203867,ENSG00000110047,ENSG00000198695,ENSG00000145632,ENSG00000023445,ENSG00000142102,ENSG00000102878,ENSG00000136826		RBM20,EHD1,MT-ND6,PLK2,BIRC3,PGGHG,HSF4,KLF4
GO:BP	positive regulation of gene expression	GO:0010628	2.03e-07	6.69341	1135	216	38	21100	ENSG00000203867,ENSG00000164663,ENSG00000105576,ENSG00000129566,ENSG00000145632,ENSG00000008710,ENSG00000077458,ENSG00000197774,ENSG00000137571,ENSG00000105642,ENSG00000167680,ENSG00000106346,ENSG00000134070,ENSG00000158691,ENSG00000163673,ENSG00000221869,ENSG00000175505,ENSG00000136826,ENSG00000117480		RBM20,USP49,TNPO2,TEP1,PLK2,PKD1,FAM76B,EME2,SLCO5A1,KCNN1,SEMA6B,USP42,IRAK2,ZSCAN12,DCLK3,CEBPD,CLCF1,KLF4,FAAH
GO:BP	positive regulation of metabolic process	GO:0009893	2.74e-07	6.563	3776	216	78	21100	ENSG00000185215,ENSG00000163545,ENSG00000159128,ENSG00000203867,ENSG00000108773,ENSG00000164663,ENSG00000123610,ENSG00000142609,ENSG00000182325,ENSG00000105576,ENSG00000198695,ENSG00000158486,ENSG00000073756,ENSG00000129566,ENSG00000145632,ENSG00000008710,ENSG00000077458,ENSG00000197774,ENSG00000137571,ENSG00000105642,ENSG00000167680,ENSG00000106346,ENSG00000134070,ENSG00000158691,ENSG00000140464…		TNFAIP2,NUAK2,IFNGR2,RBM20,KAT2A,USP49,TNFAIP6,CFAP74,FBXL6,TNPO2,MT-ND6,DNAH3,PTGS2,TEP1,PLK2,PKD1,FAM76B,EME2,SLCO5A1,KCNN1,SEMA6B,USP42,IRAK2,ZSCAN12,PML,DCLK3,ADCY4,CEBPD,RNF122,CLCF1,CFP,MYH3,PLK3,SAP25,KLF4,FAAH
GO:BP	regulation of response to biotic stimulus	GO:0002831	4.09e-07	6.38866	364	216	21	21100	ENSG00000203867,ENSG00000198695,ENSG00000077458,ENSG00000167680,ENSG00000023445,ENSG00000142102,ENSG00000163673,ENSG00000175505,ENSG00000126759		RBM20,MT-ND6,FAM76B,SEMA6B,BIRC3,PGGHG,DCLK3,CLCF1,CFP
GO:BP	regulation of response to stress	GO:0080134	9.74e-07	6.0113	1312	216	40	21100	ENSG00000172613,ENSG00000163545,ENSG00000203867,ENSG00000167470,ENSG00000142609,ENSG00000182325,ENSG00000105576,ENSG00000198695,ENSG00000008710,ENSG00000105642,ENSG00000167680,ENSG00000023445,ENSG00000142102,ENSG00000163673,ENSG00000129467,ENSG00000175505,ENSG00000126759,ENSG00000173846,ENSG00000205307		RAD9A,NUAK2,RBM20,MIDN,CFAP74,FBXL6,TNPO2,MT-ND6,PKD1,KCNN1,SEMA6B,BIRC3,PGGHG,DCLK3,ADCY4,CLCF1,CFP,PLK3,SAP25
GO:BP	regulation of immune system process	GO:0002682	1.32231e-06	5.87867	1442	216	42	21100	ENSG00000203867,ENSG00000164663,ENSG00000182325,ENSG00000105576,ENSG00000156427,ENSG00000198695,ENSG00000129566,ENSG00000008710,ENSG00000077458,ENSG00000197774,ENSG00000167680,ENSG00000106346,ENSG00000023445,ENSG00000142102,ENSG00000102878,ENSG00000163673,ENSG00000175505,ENSG00000126759,ENSG00000136826		RBM20,USP49,FBXL6,TNPO2,FGF18,MT-ND6,TEP1,PKD1,FAM76B,EME2,SEMA6B,USP42,BIRC3,PGGHG,HSF4,DCLK3,CLCF1,CFP,KLF4
GO:BP	positive regulation of immune response	GO:0050778	1.32234e-06	5.87866	600	216	26	21100	ENSG00000203867,ENSG00000182325,ENSG00000105576,ENSG00000156427,ENSG00000198695,ENSG00000129566,ENSG00000077458,ENSG00000167680,ENSG00000106346,ENSG00000023445,ENSG00000142102,ENSG00000175505,ENSG00000136826		RBM20,FBXL6,TNPO2,FGF18,MT-ND6,TEP1,FAM76B,SEMA6B,USP42,BIRC3,PGGHG,CLCF1,KLF4
GO:BP	regulation of response to external stimulus	GO:0032101	1.64284e-06	5.78441	950	216	33	21100	ENSG00000163545,ENSG00000203867,ENSG00000182325,ENSG00000105576,ENSG00000198695,ENSG00000008710,ENSG00000167680,ENSG00000023445,ENSG00000142102,ENSG00000163673,ENSG00000129467,ENSG00000175505,ENSG00000126759,ENSG00000173846,ENSG00000205307		NUAK2,RBM20,FBXL6,TNPO2,MT-ND6,PKD1,SEMA6B,BIRC3,PGGHG,DCLK3,ADCY4,CLCF1,CFP,PLK3,SAP25
GO:BP	regulation of response to stimulus	GO:0048583	3.15479e-06	5.50103	3895	216	77	21100	ENSG00000172613,ENSG00000163545,ENSG00000203867,ENSG00000167470,ENSG00000167874,ENSG00000142609,ENSG00000182325,ENSG00000105576,ENSG00000156427,ENSG00000198695,ENSG00000131669,ENSG00000158486,ENSG00000198435,ENSG00000129566,ENSG00000158480,ENSG00000008710,ENSG00000102908,ENSG00000180828,ENSG00000153487,ENSG00000077458,ENSG00000197774,ENSG00000105642,ENSG00000167680,ENSG00000106346,ENSG00000131979…		RAD9A,NUAK2,RBM20,MIDN,TMEM88,CFAP74,FBXL6,TNPO2,FGF18,MT-ND6,NINJ1,DNAH3,NRARP,TEP1,SPATA2,PKD1,NFAT5,BHLHE22,ING1,FAM76B,EME2,KCNN1,SEMA6B,USP42,GCH1,ZSCAN12,BIRC3,PGGHG,DCLK3,ADCY4,CDH3,CLCF1,CFP,PLK3,SAP25,KLF4,FAAH
GO:BP	negative regulation of cellular process	GO:0048523	3.77232e-06	5.42339	4856	216	89	21100	ENSG00000119280,ENSG00000185215,ENSG00000172613,ENSG00000163545,ENSG00000203867,ENSG00000167470,ENSG00000167874,ENSG00000109787,ENSG00000123610,ENSG00000142609,ENSG00000182325,ENSG00000105576,ENSG00000156427,ENSG00000198695,ENSG00000131669,ENSG00000100346,ENSG00000158486,ENSG00000142408,ENSG00000073756,ENSG00000129566,ENSG00000145632,ENSG00000158480,ENSG00000008710,ENSG00000139318,ENSG00000180828…		C1orf198,TNFAIP2,RAD9A,NUAK2,RBM20,MIDN,TMEM88,KLF3,TNFAIP6,CFAP74,FBXL6,TNPO2,FGF18,MT-ND6,NINJ1,CACNA1I,DNAH3,CACNG8,PTGS2,TEP1,PLK2,SPATA2,PKD1,DUSP6,BHLHE22,ING1,FAM76B,SLCO5A1,KCNN1,SEMA6B,USP42,GCH1,IRAK2,ZSCAN12,RNPC3,BIRC3,PGGHG,EXD1,ADCY4,RNF122,CLCF1,CFP,SAP25,KLF4
GO:BP	positive regulation of immune system process	GO:0002684	4.5242e-06	5.34446	936	216	32	21100	ENSG00000203867,ENSG00000164663,ENSG00000182325,ENSG00000105576,ENSG00000156427,ENSG00000198695,ENSG00000129566,ENSG00000077458,ENSG00000167680,ENSG00000106346,ENSG00000023445,ENSG00000142102,ENSG00000102878,ENSG00000163673,ENSG00000175505,ENSG00000136826		RBM20,USP49,FBXL6,TNPO2,FGF18,MT-ND6,TEP1,FAM76B,SEMA6B,USP42,BIRC3,PGGHG,HSF4,DCLK3,CLCF1,KLF4
GO:BP	cellular response to stimulus	GO:0051716	6.04108e-06	5.21889	7399	216	118	21100	ENSG00000119280,ENSG00000185215,ENSG00000172613,ENSG00000163545,ENSG00000159128,ENSG00000203867,ENSG00000167470,ENSG00000167874,ENSG00000110047,ENSG00000204681,ENSG00000123610,ENSG00000142609,ENSG00000182325,ENSG00000105576,ENSG00000168398,ENSG00000156427,ENSG00000198695,ENSG00000131669,ENSG00000158486,ENSG00000198435,ENSG00000129566,ENSG00000145632,ENSG00000158480,ENSG00000102908,ENSG00000180828…		C1orf198,TNFAIP2,RAD9A,NUAK2,IFNGR2,RBM20,MIDN,TMEM88,EHD1,GABBR1,TNFAIP6,CFAP74,FBXL6,TNPO2,BDKRB2,FGF18,MT-ND6,NINJ1,DNAH3,NRARP,TEP1,PLK2,SPATA2,NFAT5,BHLHE22,ING1,FAM76B,EME2,KCNN1,TNFAIP8,SEMA6B,USP42,GCH1,RCSD1,IRAK2,ZSCAN12,NKTR,BIRC3,PML,CACNA1A,PGGHG,HSF4,DCLK3,CDH3,GDF9,KCP,CCDC66,CLCF1,CFP,MYH3,PLK3,SAP25,KLF4,FAAH
GO:BP	positive regulation of nitrogen compound metabolic process	GO:0051173	8.94578e-06	5.04838	3083	216	65	21100	ENSG00000185215,ENSG00000163545,ENSG00000159128,ENSG00000203867,ENSG00000108773,ENSG00000123610,ENSG00000142609,ENSG00000182325,ENSG00000105576,ENSG00000198695,ENSG00000073756,ENSG00000129566,ENSG00000145632,ENSG00000137571,ENSG00000105642,ENSG00000106346,ENSG00000134070,ENSG00000158691,ENSG00000140464,ENSG00000163673,ENSG00000129467,ENSG00000221869,ENSG00000133874,ENSG00000175505,ENSG00000126759…		TNFAIP2,NUAK2,IFNGR2,RBM20,KAT2A,TNFAIP6,CFAP74,FBXL6,TNPO2,MT-ND6,PTGS2,TEP1,PLK2,SLCO5A1,KCNN1,USP42,IRAK2,ZSCAN12,PML,DCLK3,ADCY4,CEBPD,RNF122,CLCF1,CFP,MYH3,PLK3,SAP25,KLF4
GO:BP	regulation of innate immune response	GO:0045088	1.12428e-05	4.94913	245	216	16	21100	ENSG00000198695,ENSG00000167680,ENSG00000023445,ENSG00000142102,ENSG00000175505,ENSG00000126759		MT-ND6,SEMA6B,BIRC3,PGGHG,CLCF1,CFP
GO:BP	positive regulation of cytokine-mediated signaling pathway	GO:0001961	1.33507e-05	4.8745	57	216	9	21100	ENSG00000198695		MT-ND6
GO:BP	response to chemical	GO:0042221	1.4016e-05	4.85338	4336	216	81	21100	ENSG00000185215,ENSG00000172613,ENSG00000163545,ENSG00000203867,ENSG00000167470,ENSG00000110047,ENSG00000123610,ENSG00000182325,ENSG00000105576,ENSG00000168398,ENSG00000156427,ENSG00000198695,ENSG00000129566,ENSG00000145632,ENSG00000077458,ENSG00000197774,ENSG00000105642,ENSG00000145779,ENSG00000167680,ENSG00000106346,ENSG00000134070,ENSG00000158691,ENSG00000114857,ENSG00000023445,ENSG00000142102…		TNFAIP2,RAD9A,NUAK2,RBM20,MIDN,EHD1,TNFAIP6,FBXL6,TNPO2,BDKRB2,FGF18,MT-ND6,TEP1,PLK2,FAM76B,EME2,KCNN1,TNFAIP8,SEMA6B,USP42,IRAK2,ZSCAN12,NKTR,BIRC3,PGGHG,HSF4,DCLK3,CDH3,GDF9,KCP,CCDC66,CLCF1,CFP,PLK3,SAP25,KLF4
GO:BP	negative regulation of biological process	GO:0048519	2.49381e-05	4.60314	5876	216	99	21100	ENSG00000119280,ENSG00000185215,ENSG00000172613,ENSG00000163545,ENSG00000203867,ENSG00000167470,ENSG00000167874,ENSG00000109787,ENSG00000123610,ENSG00000142609,ENSG00000182325,ENSG00000105576,ENSG00000156427,ENSG00000198695,ENSG00000131669,ENSG00000100346,ENSG00000158486,ENSG00000142408,ENSG00000073756,ENSG00000129566,ENSG00000145632,ENSG00000158480,ENSG00000008710,ENSG00000139318,ENSG00000180828…		C1orf198,TNFAIP2,RAD9A,NUAK2,RBM20,MIDN,TMEM88,KLF3,TNFAIP6,CFAP74,FBXL6,TNPO2,FGF18,MT-ND6,NINJ1,CACNA1I,DNAH3,CACNG8,PTGS2,TEP1,PLK2,SPATA2,PKD1,DUSP6,BHLHE22,ING1,FAM76B,EME2,SLCO5A1,KCNN1,SEMA6B,USP42,GCH1,IRAK2,ZSCAN12,RNPC3,BIRC3,PGGHG,EXD1,ADCY4,RNF122,CLCF1,CFP,PLK3,SAP25,KLF4,FAAH
GO:BP	regulation of response to cytokine stimulus	GO:0060759	2.58566e-05	4.58743	161	216	13	21100	ENSG00000198695,ENSG00000197774,ENSG00000023445		MT-ND6,EME2,BIRC3
GO:BP	positive regulation of cellular metabolic process	GO:0031325	3.80362e-05	4.4198	3271	216	66	21100	ENSG00000185215,ENSG00000163545,ENSG00000159128,ENSG00000203867,ENSG00000108773,ENSG00000123610,ENSG00000142609,ENSG00000182325,ENSG00000105576,ENSG00000198695,ENSG00000158486,ENSG00000073756,ENSG00000129566,ENSG00000145632,ENSG00000137571,ENSG00000105642,ENSG00000167680,ENSG00000106346,ENSG00000134070,ENSG00000158691,ENSG00000140464,ENSG00000163673,ENSG00000221869,ENSG00000133874,ENSG00000175505…		TNFAIP2,NUAK2,IFNGR2,RBM20,KAT2A,TNFAIP6,CFAP74,FBXL6,TNPO2,MT-ND6,DNAH3,PTGS2,TEP1,PLK2,SLCO5A1,KCNN1,SEMA6B,USP42,IRAK2,ZSCAN12,PML,DCLK3,CEBPD,RNF122,CLCF1,CFP,PLK3,SAP25,KLF4
GO:BP	positive regulation of biological process	GO:0048518	5.67966e-05	4.24568	6224	216	102	21100	ENSG00000185215,ENSG00000163545,ENSG00000159128,ENSG00000266074,ENSG00000203867,ENSG00000144908,ENSG00000108773,ENSG00000204681,ENSG00000164663,ENSG00000123610,ENSG00000142609,ENSG00000182325,ENSG00000105576,ENSG00000156427,ENSG00000198695,ENSG00000100346,ENSG00000158486,ENSG00000073756,ENSG00000129566,ENSG00000145632,ENSG00000008710,ENSG00000139318,ENSG00000102908,ENSG00000077458,ENSG00000197774…		TNFAIP2,NUAK2,IFNGR2,BAHCC1,RBM20,ALDH1L1,KAT2A,GABBR1,USP49,TNFAIP6,CFAP74,FBXL6,TNPO2,FGF18,MT-ND6,CACNA1I,DNAH3,PTGS2,TEP1,PLK2,PKD1,DUSP6,NFAT5,FAM76B,EME2,SLCO5A1,KCNN1,SEMA6B,USP42,IRAK2,ZSCAN12,BIRC3,PML,PGGHG,HSF4,DCLK3,ADCY4,GDF9,KCP,CEBPD,RNF122,CLCF1,CFP,MYH3,PLK3,SAP25,KLF4,FAAH
GO:BP	positive regulation of response to stimulus	GO:0048584	6.19666e-05	4.20784	2169	216	50	21100	ENSG00000163545,ENSG00000203867,ENSG00000142609,ENSG00000182325,ENSG00000105576,ENSG00000156427,ENSG00000198695,ENSG00000158486,ENSG00000129566,ENSG00000102908,ENSG00000077458,ENSG00000197774,ENSG00000105642,ENSG00000167680,ENSG00000106346,ENSG00000158691,ENSG00000023445,ENSG00000142102,ENSG00000163673,ENSG00000175505,ENSG00000126759,ENSG00000173846,ENSG00000205307,ENSG00000136826,ENSG00000117480		NUAK2,RBM20,CFAP74,FBXL6,TNPO2,FGF18,MT-ND6,DNAH3,TEP1,NFAT5,FAM76B,EME2,KCNN1,SEMA6B,USP42,ZSCAN12,BIRC3,PGGHG,DCLK3,CLCF1,CFP,PLK3,SAP25,KLF4,FAAH
GO:BP	inflammatory response	GO:0006954	6.84999e-05	4.16431	778	216	27	21100	ENSG00000163545,ENSG00000203867,ENSG00000182325,ENSG00000105576,ENSG00000008710,ENSG00000169228,ENSG00000105642,ENSG00000106346,ENSG00000023445,ENSG00000163673,ENSG00000129467,ENSG00000180376,ENSG00000205307		NUAK2,RBM20,FBXL6,TNPO2,PKD1,RAB24,KCNN1,USP42,BIRC3,DCLK3,ADCY4,CCDC66,SAP25
GO:BP	regulation of cell communication	GO:0010646	8.27472e-05	4.08225	3336	216	66	21100	ENSG00000163545,ENSG00000167470,ENSG00000167874,ENSG00000142609,ENSG00000182325,ENSG00000105576,ENSG00000156427,ENSG00000198695,ENSG00000131669,ENSG00000158486,ENSG00000198435,ENSG00000142408,ENSG00000158480,ENSG00000102908,ENSG00000180828,ENSG00000153487,ENSG00000105642,ENSG00000167680,ENSG00000106346,ENSG00000131979,ENSG00000158691,ENSG00000023445,ENSG00000142102,ENSG00000163673,ENSG00000062038…		NUAK2,MIDN,TMEM88,CFAP74,FBXL6,TNPO2,FGF18,MT-ND6,NINJ1,DNAH3,NRARP,CACNG8,SPATA2,NFAT5,BHLHE22,ING1,KCNN1,SEMA6B,USP42,GCH1,ZSCAN12,BIRC3,PGGHG,DCLK3,CDH3,GDF9,CCDC66,CLCF1,CFP,SAP25,KLF4,FAAH
GO:BP	leukocyte activation	GO:0045321	9.70041e-05	4.01321	953	216	30	21100	ENSG00000203867,ENSG00000167470,ENSG00000164663,ENSG00000182325,ENSG00000105576,ENSG00000156427,ENSG00000145632,ENSG00000008710,ENSG00000077458,ENSG00000167680,ENSG00000106346,ENSG00000023445,ENSG00000102878,ENSG00000180376,ENSG00000175505,ENSG00000136826		RBM20,MIDN,USP49,FBXL6,TNPO2,FGF18,PLK2,PKD1,FAM76B,SEMA6B,USP42,BIRC3,HSF4,CCDC66,CLCF1,KLF4
GO:BP	response to interferon-gamma	GO:0034341	9.83329e-05	4.0073	149	216	12	21100	ENSG00000156427,ENSG00000198695,ENSG00000145632,ENSG00000135253,ENSG00000126759		FGF18,MT-ND6,PLK2,KCP,CFP
GO:BP	regulation of signaling	GO:0023051	9.86178e-05	4.00604	3351	216	66	21100	ENSG00000163545,ENSG00000167470,ENSG00000167874,ENSG00000142609,ENSG00000182325,ENSG00000105576,ENSG00000156427,ENSG00000198695,ENSG00000131669,ENSG00000158486,ENSG00000198435,ENSG00000142408,ENSG00000158480,ENSG00000102908,ENSG00000180828,ENSG00000153487,ENSG00000105642,ENSG00000167680,ENSG00000106346,ENSG00000131979,ENSG00000158691,ENSG00000023445,ENSG00000142102,ENSG00000163673,ENSG00000062038…		NUAK2,MIDN,TMEM88,CFAP74,FBXL6,TNPO2,FGF18,MT-ND6,NINJ1,DNAH3,NRARP,CACNG8,SPATA2,NFAT5,BHLHE22,ING1,KCNN1,SEMA6B,USP42,GCH1,ZSCAN12,BIRC3,PGGHG,DCLK3,CDH3,GDF9,CCDC66,CLCF1,CFP,SAP25,KLF4,FAAH
GO:BP	regulation of gene expression	GO:0010468	0.000123282	3.9091	5452	216	92	21100	ENSG00000185215,ENSG00000163545,ENSG00000203867,ENSG00000185561,ENSG00000109787,ENSG00000164663,ENSG00000123610,ENSG00000182325,ENSG00000105576,ENSG00000198695,ENSG00000110583,ENSG00000158486,ENSG00000073756,ENSG00000113504,ENSG00000129566,ENSG00000145632,ENSG00000008710,ENSG00000139318,ENSG00000077458,ENSG00000197774,ENSG00000137571,ENSG00000105642,ENSG00000146374,ENSG00000167680,ENSG00000106346…		TNFAIP2,NUAK2,RBM20,TLCD2,KLF3,USP49,TNFAIP6,FBXL6,TNPO2,MT-ND6,NAA40,DNAH3,PTGS2,SLC12A7,TEP1,PLK2,PKD1,DUSP6,FAM76B,EME2,SLCO5A1,KCNN1,RSPO3,SEMA6B,USP42,IRAK2,ZSCAN12,RNPC3,BIRC3,PML,PGGHG,EXD1,DCLK3,CEBPD,CCDC66,CLCF1,CFP,PLK3,SAP25,KLF4,FAAH
GO:BP	regulation of primary metabolic process	GO:0080090	0.00014762	3.83085	5812	216	96	21100	ENSG00000185215,ENSG00000172613,ENSG00000163545,ENSG00000159128,ENSG00000203867,ENSG00000167874,ENSG00000185561,ENSG00000108773,ENSG00000109787,ENSG00000123610,ENSG00000142609,ENSG00000182325,ENSG00000105576,ENSG00000198695,ENSG00000158486,ENSG00000073756,ENSG00000113504,ENSG00000129566,ENSG00000145632,ENSG00000008710,ENSG00000139318,ENSG00000153487,ENSG00000137571,ENSG00000105642,ENSG00000146374…		TNFAIP2,RAD9A,NUAK2,IFNGR2,RBM20,TMEM88,TLCD2,KAT2A,KLF3,TNFAIP6,CFAP74,FBXL6,TNPO2,MT-ND6,DNAH3,PTGS2,SLC12A7,TEP1,PLK2,PKD1,DUSP6,ING1,SLCO5A1,KCNN1,RSPO3,SEMA6B,USP42,GCH1,IRAK2,ZSCAN12,RNPC3,BIRC3,PML,PGGHG,EXD1,DCLK3,ADCY4,CEBPD,RNF122,CLCF1,CFP,MYH3,PLK3,SAP25,KLF4,FAAH
GO:BP	regulation of macromolecule metabolic process	GO:0060255	0.000165302	3.78172	6787	216	107	21100	ENSG00000185215,ENSG00000172613,ENSG00000163545,ENSG00000159128,ENSG00000203867,ENSG00000167874,ENSG00000185561,ENSG00000108773,ENSG00000109787,ENSG00000164663,ENSG00000123610,ENSG00000142609,ENSG00000182325,ENSG00000105576,ENSG00000198695,ENSG00000110583,ENSG00000158486,ENSG00000073756,ENSG00000113504,ENSG00000129566,ENSG00000145632,ENSG00000008710,ENSG00000139318,ENSG00000077458,ENSG00000197774…		TNFAIP2,RAD9A,NUAK2,IFNGR2,RBM20,TMEM88,TLCD2,KAT2A,KLF3,USP49,TNFAIP6,CFAP74,FBXL6,TNPO2,MT-ND6,NAA40,DNAH3,PTGS2,SLC12A7,TEP1,PLK2,PKD1,DUSP6,FAM76B,EME2,SLCO5A1,KCNN1,RSPO3,SEMA6B,USP42,IRAK2,ZSCAN12,RNPC3,BIRC3,PML,PGGHG,EXD1,DCLK3,ADCY4,CEBPD,CCDC66,RNF122,CLCF1,CFP,MYH3,PLK3,SAP25,KLF4,FAAH
GO:BP	regulation of nitrogen compound metabolic process	GO:0051171	0.000165858	3.78026	5654	216	94	21100	ENSG00000185215,ENSG00000172613,ENSG00000163545,ENSG00000159128,ENSG00000203867,ENSG00000167874,ENSG00000185561,ENSG00000108773,ENSG00000109787,ENSG00000123610,ENSG00000142609,ENSG00000182325,ENSG00000105576,ENSG00000198695,ENSG00000158486,ENSG00000073756,ENSG00000113504,ENSG00000129566,ENSG00000145632,ENSG00000008710,ENSG00000139318,ENSG00000137571,ENSG00000105642,ENSG00000146374,ENSG00000167680…		TNFAIP2,RAD9A,NUAK2,IFNGR2,RBM20,TMEM88,TLCD2,KAT2A,KLF3,TNFAIP6,CFAP74,FBXL6,TNPO2,MT-ND6,DNAH3,PTGS2,SLC12A7,TEP1,PLK2,PKD1,DUSP6,SLCO5A1,KCNN1,RSPO3,SEMA6B,USP42,IRAK2,ZSCAN12,RNPC3,BIRC3,PML,PGGHG,EXD1,DCLK3,ADCY4,CEBPD,RNF122,CLCF1,CFP,MYH3,PLK3,SAP25,KLF4,FAAH
GO:BP	positive regulation of RNA metabolic process	GO:0051254	0.000168336	3.77382	1769	216	43	21100	ENSG00000185215,ENSG00000163545,ENSG00000123610,ENSG00000105576,ENSG00000198695,ENSG00000073756,ENSG00000129566,ENSG00000145632,ENSG00000137571,ENSG00000105642,ENSG00000134070,ENSG00000158691,ENSG00000140464,ENSG00000221869,ENSG00000126759,ENSG00000173846,ENSG00000205307		TNFAIP2,NUAK2,TNFAIP6,TNPO2,MT-ND6,PTGS2,TEP1,PLK2,SLCO5A1,KCNN1,IRAK2,ZSCAN12,PML,CEBPD,CFP,PLK3,SAP25
GO:BP	positive regulation of nucleobase-containing compound metabolic process	GO:0045935	0.000192855	3.71477	1976	216	46	21100	ENSG00000185215,ENSG00000163545,ENSG00000123610,ENSG00000182325,ENSG00000105576,ENSG00000198695,ENSG00000073756,ENSG00000129566,ENSG00000145632,ENSG00000137571,ENSG00000105642,ENSG00000106346,ENSG00000134070,ENSG00000158691,ENSG00000140464,ENSG00000221869,ENSG00000126759,ENSG00000173846,ENSG00000205307		TNFAIP2,NUAK2,TNFAIP6,FBXL6,TNPO2,MT-ND6,PTGS2,TEP1,PLK2,SLCO5A1,KCNN1,USP42,IRAK2,ZSCAN12,PML,CEBPD,CFP,PLK3,SAP25
GO:BP	type I interferon production	GO:0032606	0.000209235	3.67937	102	216	10	21100	ENSG00000163545,ENSG00000145632,ENSG00000197774,ENSG00000167680,ENSG00000023445,ENSG00000175505,ENSG00000126759		NUAK2,PLK2,EME2,SEMA6B,BIRC3,CLCF1,CFP
GO:BP	regulation of type I interferon production	GO:0032479	0.000209235	3.67937	102	216	10	21100	ENSG00000163545,ENSG00000145632,ENSG00000197774,ENSG00000167680,ENSG00000023445,ENSG00000175505,ENSG00000126759		NUAK2,PLK2,EME2,SEMA6B,BIRC3,CLCF1,CFP
GO:BP	positive regulation of cellular process	GO:0048522	0.000223065	3.65157	5687	216	94	21100	ENSG00000185215,ENSG00000163545,ENSG00000159128,ENSG00000266074,ENSG00000203867,ENSG00000144908,ENSG00000108773,ENSG00000204681,ENSG00000164663,ENSG00000123610,ENSG00000142609,ENSG00000182325,ENSG00000105576,ENSG00000156427,ENSG00000198695,ENSG00000100346,ENSG00000158486,ENSG00000073756,ENSG00000129566,ENSG00000145632,ENSG00000139318,ENSG00000102908,ENSG00000077458,ENSG00000137571,ENSG00000105642…		TNFAIP2,NUAK2,IFNGR2,BAHCC1,RBM20,ALDH1L1,KAT2A,GABBR1,USP49,TNFAIP6,CFAP74,FBXL6,TNPO2,FGF18,MT-ND6,CACNA1I,DNAH3,PTGS2,TEP1,PLK2,DUSP6,NFAT5,FAM76B,SLCO5A1,KCNN1,SEMA6B,USP42,IRAK2,ZSCAN12,PML,PGGHG,HSF4,DCLK3,GDF9,KCP,CEBPD,RNF122,CLCF1,CFP,PLK3,SAP25,KLF4,FAAH
GO:BP	negative regulation of response to stimulus	GO:0048585	0.000246673	3.60788	1599	216	40	21100	ENSG00000172613,ENSG00000163545,ENSG00000167470,ENSG00000142609,ENSG00000182325,ENSG00000105576,ENSG00000131669,ENSG00000158480,ENSG00000008710,ENSG00000180828,ENSG00000153487,ENSG00000105642,ENSG00000167680,ENSG00000106346,ENSG00000131979,ENSG00000158691,ENSG00000023445,ENSG00000142102,ENSG00000175505,ENSG00000126759,ENSG00000173846,ENSG00000136826		RAD9A,NUAK2,MIDN,CFAP74,FBXL6,TNPO2,NINJ1,SPATA2,PKD1,BHLHE22,ING1,KCNN1,SEMA6B,USP42,GCH1,ZSCAN12,BIRC3,PGGHG,CLCF1,CFP,PLK3,KLF4
GO:BP	xenophagy	GO:0098792	0.000280915	3.55142	13	216	5	21100	ENSG00000141026,ENSG00000153487,ENSG00000163673		MED9,ING1,DCLK3
GO:BP	regulation of biosynthetic process	GO:0009889	0.000283486	3.54747	4145	216	75	21100	ENSG00000185215,ENSG00000163545,ENSG00000203867,ENSG00000185561,ENSG00000108773,ENSG00000109787,ENSG00000123610,ENSG00000182325,ENSG00000105576,ENSG00000198695,ENSG00000073756,ENSG00000113504,ENSG00000129566,ENSG00000145632,ENSG00000008710,ENSG00000139318,ENSG00000137571,ENSG00000105642,ENSG00000146374,ENSG00000106346,ENSG00000134070,ENSG00000158691,ENSG00000185946,ENSG00000023445,ENSG00000140464…		TNFAIP2,NUAK2,RBM20,TLCD2,KAT2A,KLF3,TNFAIP6,FBXL6,TNPO2,MT-ND6,PTGS2,SLC12A7,TEP1,PLK2,PKD1,DUSP6,SLCO5A1,KCNN1,RSPO3,USP42,IRAK2,ZSCAN12,RNPC3,BIRC3,PML,PGGHG,EXD1,DCLK3,CFP,PLK3,SAP25,FAAH
GO:BP	regulation of cellular process	GO:0050794	0.000291054	3.53603	11193	216	152	21100	ENSG00000119280,ENSG00000136052,ENSG00000185215,ENSG00000172613,ENSG00000163545,ENSG00000159128,ENSG00000266074,ENSG00000203867,ENSG00000167470,ENSG00000167874,ENSG00000144908,ENSG00000110047,ENSG00000185561,ENSG00000108773,ENSG00000204681,ENSG00000109787,ENSG00000164663,ENSG00000123610,ENSG00000142609,ENSG00000182325,ENSG00000105576,ENSG00000156427,ENSG00000198695,ENSG00000131669,ENSG00000100346…		C1orf198,SLC41A2,TNFAIP2,RAD9A,NUAK2,IFNGR2,BAHCC1,RBM20,MIDN,TMEM88,ALDH1L1,EHD1,TLCD2,KAT2A,GABBR1,KLF3,USP49,TNFAIP6,CFAP74,FBXL6,TNPO2,FGF18,MT-ND6,NINJ1,CACNA1I,DNAH3,NRARP,CACNG8,PTGS2,SLC12A7,TEP1,PLK2,SPATA2,PKD1,DUSP6,NFAT5,BHLHE22,ING1,FAM76B,EME2,SLCO5A1,KCNN1,RSPO3,TNFAIP8,SEMA6B,USP42,GCH1,IRAK2,ZSCAN12,RNPC3,BIRC3,PML,PGGHG,EXD1,HSF4,DCLK3,ADCY4,CDH3,GDF9,KCP,CEBPD,CCDC66,RNF122,CLC…
GO:BP	regulation of macromolecule biosynthetic process	GO:0010556	0.000341283	3.46688	3926	216	72	21100	ENSG00000185215,ENSG00000163545,ENSG00000203867,ENSG00000185561,ENSG00000108773,ENSG00000109787,ENSG00000123610,ENSG00000182325,ENSG00000105576,ENSG00000198695,ENSG00000073756,ENSG00000113504,ENSG00000129566,ENSG00000145632,ENSG00000008710,ENSG00000139318,ENSG00000137571,ENSG00000105642,ENSG00000146374,ENSG00000106346,ENSG00000134070,ENSG00000158691,ENSG00000185946,ENSG00000140464,ENSG00000142102…		TNFAIP2,NUAK2,RBM20,TLCD2,KAT2A,KLF3,TNFAIP6,FBXL6,TNPO2,MT-ND6,PTGS2,SLC12A7,TEP1,PLK2,PKD1,DUSP6,SLCO5A1,KCNN1,RSPO3,USP42,IRAK2,ZSCAN12,RNPC3,PML,PGGHG,EXD1,DCLK3,CFP,PLK3,SAP25,FAAH
GO:BP	regulation of cellular biosynthetic process	GO:0031326	0.000345092	3.46206	4085	216	74	21100	ENSG00000185215,ENSG00000163545,ENSG00000203867,ENSG00000185561,ENSG00000108773,ENSG00000109787,ENSG00000123610,ENSG00000182325,ENSG00000105576,ENSG00000198695,ENSG00000073756,ENSG00000113504,ENSG00000129566,ENSG00000145632,ENSG00000008710,ENSG00000139318,ENSG00000137571,ENSG00000105642,ENSG00000146374,ENSG00000106346,ENSG00000134070,ENSG00000158691,ENSG00000185946,ENSG00000140464,ENSG00000142102…		TNFAIP2,NUAK2,RBM20,TLCD2,KAT2A,KLF3,TNFAIP6,FBXL6,TNPO2,MT-ND6,PTGS2,SLC12A7,TEP1,PLK2,PKD1,DUSP6,SLCO5A1,KCNN1,RSPO3,USP42,IRAK2,ZSCAN12,RNPC3,PML,PGGHG,EXD1,DCLK3,CFP,PLK3,SAP25,FAAH
GO:BP	positive regulation of multicellular organismal process	GO:0051240	0.000374112	3.427	1434	216	37	21100	ENSG00000203867,ENSG00000164663,ENSG00000123610,ENSG00000105576,ENSG00000129566,ENSG00000145632,ENSG00000008710,ENSG00000077458,ENSG00000197774,ENSG00000105642,ENSG00000167680,ENSG00000106346,ENSG00000158691,ENSG00000102878,ENSG00000163673,ENSG00000164404,ENSG00000175505,ENSG00000173846,ENSG00000136826		RBM20,USP49,TNFAIP6,TNPO2,TEP1,PLK2,PKD1,FAM76B,EME2,KCNN1,SEMA6B,USP42,ZSCAN12,HSF4,DCLK3,GDF9,CLCF1,PLK3,KLF4
GO:BP	regulation of signal transduction	GO:0009966	0.000392373	3.4063	2947	216	59	21100	ENSG00000163545,ENSG00000167470,ENSG00000167874,ENSG00000142609,ENSG00000182325,ENSG00000105576,ENSG00000198695,ENSG00000131669,ENSG00000158486,ENSG00000198435,ENSG00000158480,ENSG00000102908,ENSG00000180828,ENSG00000153487,ENSG00000105642,ENSG00000167680,ENSG00000106346,ENSG00000131979,ENSG00000158691,ENSG00000023445,ENSG00000142102,ENSG00000163673,ENSG00000062038,ENSG00000175505,ENSG00000126759…		NUAK2,MIDN,TMEM88,CFAP74,FBXL6,TNPO2,MT-ND6,NINJ1,DNAH3,NRARP,SPATA2,NFAT5,BHLHE22,ING1,KCNN1,SEMA6B,USP42,GCH1,ZSCAN12,BIRC3,PGGHG,DCLK3,CDH3,CLCF1,CFP,SAP25,KLF4,FAAH
GO:BP	protein modification by small protein conjugation	GO:0032446	0.000426174	3.37041	907	216	28	21100	ENSG00000185215,ENSG00000266074,ENSG00000167470,ENSG00000153234,ENSG00000144401,ENSG00000180828,ENSG00000153487,ENSG00000197774,ENSG00000198771,ENSG00000142102,ENSG00000129467,ENSG00000175505,ENSG00000126759,ENSG00000109063		TNFAIP2,BAHCC1,MIDN,NR4A2,METTL21A,BHLHE22,ING1,EME2,RCSD1,PGGHG,ADCY4,CLCF1,CFP,MYH3
GO:BP	positive regulation of cellular biosynthetic process	GO:0031328	0.000434943	3.36157	1964	216	45	21100	ENSG00000185215,ENSG00000163545,ENSG00000203867,ENSG00000108773,ENSG00000123610,ENSG00000182325,ENSG00000105576,ENSG00000198695,ENSG00000073756,ENSG00000129566,ENSG00000145632,ENSG00000137571,ENSG00000105642,ENSG00000106346,ENSG00000134070,ENSG00000158691,ENSG00000140464,ENSG00000126759,ENSG00000173846,ENSG00000205307		TNFAIP2,NUAK2,RBM20,KAT2A,TNFAIP6,FBXL6,TNPO2,MT-ND6,PTGS2,TEP1,PLK2,SLCO5A1,KCNN1,USP42,IRAK2,ZSCAN12,PML,CFP,PLK3,SAP25
GO:BP	cellular response to biotic stimulus	GO:0071216	0.000493959	3.30631	243	216	14	21100	ENSG00000163545,ENSG00000129566,ENSG00000145632,ENSG00000077458,ENSG00000175505		NUAK2,TEP1,PLK2,FAM76B,CLCF1
GO:BP	cellular response to lipopolysaccharide	GO:0071222	0.000502705	3.29869	207	216	13	21100	ENSG00000163545,ENSG00000129566,ENSG00000145632,ENSG00000077458,ENSG00000175505		NUAK2,TEP1,PLK2,FAM76B,CLCF1
GO:BP	regulation of nucleobase-containing compound metabolic process	GO:0019219	0.00052869	3.2768	4048	216	73	21100	ENSG00000185215,ENSG00000163545,ENSG00000185561,ENSG00000109787,ENSG00000123610,ENSG00000182325,ENSG00000105576,ENSG00000198695,ENSG00000073756,ENSG00000113504,ENSG00000129566,ENSG00000145632,ENSG00000008710,ENSG00000139318,ENSG00000137571,ENSG00000105642,ENSG00000146374,ENSG00000167680,ENSG00000106346,ENSG00000134070,ENSG00000158691,ENSG00000185946,ENSG00000023445,ENSG00000140464,ENSG00000142102…		TNFAIP2,NUAK2,TLCD2,KLF3,TNFAIP6,FBXL6,TNPO2,MT-ND6,PTGS2,SLC12A7,TEP1,PLK2,PKD1,DUSP6,SLCO5A1,KCNN1,RSPO3,SEMA6B,USP42,IRAK2,ZSCAN12,RNPC3,BIRC3,PML,PGGHG,EXD1,DCLK3,CEBPD,CFP,PLK3,SAP25,FAAH
GO:BP	response to lipopolysaccharide	GO:0032496	0.000547538	3.26159	324	216	16	21100	ENSG00000163545,ENSG00000129566,ENSG00000145632,ENSG00000077458,ENSG00000062038,ENSG00000175505		NUAK2,TEP1,PLK2,FAM76B,CDH3,CLCF1
GO:BP	biological regulation	GO:0065007	0.000565416	3.24763	13001	216	168	21100	ENSG00000119280,ENSG00000136052,ENSG00000185215,ENSG00000172613,ENSG00000163545,ENSG00000159128,ENSG00000132680,ENSG00000075426,ENSG00000266074,ENSG00000203867,ENSG00000167470,ENSG00000167874,ENSG00000144908,ENSG00000110047,ENSG00000185561,ENSG00000108773,ENSG00000204681,ENSG00000109787,ENSG00000164663,ENSG00000123610,ENSG00000142609,ENSG00000182325,ENSG00000105576,ENSG00000146350,ENSG00000156427…		C1orf198,SLC41A2,TNFAIP2,RAD9A,NUAK2,IFNGR2,KHDC4,FOSL2,BAHCC1,RBM20,MIDN,TMEM88,ALDH1L1,EHD1,TLCD2,KAT2A,GABBR1,KLF3,USP49,TNFAIP6,CFAP74,FBXL6,TNPO2,TBC1D32,FGF18,MT-ND6,NINJ1,NAA40,BRD1,CACNA1I,DNAH3,NRARP,CACNG8,PTGS2,SLC12A7,TEP1,PLK2,SPATA2,PKD1,DUSP6,NFAT5,BHLHE22,ING1,FAM76B,EME2,SLCO5A1,KCNN1,RSPO3,TNFAIP8,SEMA6B,USP42,GCH1,IRAK2,ZSCAN12,RNPC3,BIRC3,PML,PGGHG,EXD1,CCDC157,HSF4,DCLK3,ADCY…
GO:BP	cell activation	GO:0001775	0.000586035	3.23208	1094	216	31	21100	ENSG00000203867,ENSG00000167470,ENSG00000164663,ENSG00000182325,ENSG00000105576,ENSG00000156427,ENSG00000145632,ENSG00000008710,ENSG00000077458,ENSG00000167680,ENSG00000106346,ENSG00000023445,ENSG00000102878,ENSG00000180376,ENSG00000175505,ENSG00000136826		RBM20,MIDN,USP49,FBXL6,TNPO2,FGF18,PLK2,PKD1,FAM76B,SEMA6B,USP42,BIRC3,HSF4,CCDC66,CLCF1,KLF4
GO:BP	regulation of metabolic process	GO:0019222	0.000635268	3.19704	7313	216	111	21100	ENSG00000185215,ENSG00000172613,ENSG00000163545,ENSG00000159128,ENSG00000203867,ENSG00000167874,ENSG00000185561,ENSG00000108773,ENSG00000109787,ENSG00000164663,ENSG00000123610,ENSG00000142609,ENSG00000182325,ENSG00000105576,ENSG00000198695,ENSG00000110583,ENSG00000158486,ENSG00000073756,ENSG00000113504,ENSG00000129566,ENSG00000145632,ENSG00000008710,ENSG00000139318,ENSG00000180828,ENSG00000153487…		TNFAIP2,RAD9A,NUAK2,IFNGR2,RBM20,TMEM88,TLCD2,KAT2A,KLF3,USP49,TNFAIP6,CFAP74,FBXL6,TNPO2,MT-ND6,NAA40,DNAH3,PTGS2,SLC12A7,TEP1,PLK2,PKD1,DUSP6,BHLHE22,ING1,FAM76B,EME2,SLCO5A1,KCNN1,RSPO3,SEMA6B,USP42,GCH1,IRAK2,ZSCAN12,RNPC3,BIRC3,PML,PGGHG,EXD1,DCLK3,ADCY4,CEBPD,CCDC66,RNF122,CLCF1,CFP,MYH3,PLK3,SAP25,KLF4,FAAH
GO:BP	regulation of RNA metabolic process	GO:0051252	0.000647704	3.18862	3753	216	69	21100	ENSG00000185215,ENSG00000163545,ENSG00000185561,ENSG00000109787,ENSG00000123610,ENSG00000182325,ENSG00000105576,ENSG00000198695,ENSG00000073756,ENSG00000113504,ENSG00000129566,ENSG00000145632,ENSG00000008710,ENSG00000139318,ENSG00000137571,ENSG00000105642,ENSG00000146374,ENSG00000106346,ENSG00000134070,ENSG00000158691,ENSG00000185946,ENSG00000140464,ENSG00000142102,ENSG00000178997,ENSG00000163673…		TNFAIP2,NUAK2,TLCD2,KLF3,TNFAIP6,FBXL6,TNPO2,MT-ND6,PTGS2,SLC12A7,TEP1,PLK2,PKD1,DUSP6,SLCO5A1,KCNN1,RSPO3,USP42,IRAK2,ZSCAN12,RNPC3,PML,PGGHG,EXD1,DCLK3,CEBPD,CFP,PLK3,SAP25,FAAH
GO:BP	cell communication	GO:0007154	0.000649653	3.18732	6508	216	102	21100	ENSG00000119280,ENSG00000185215,ENSG00000163545,ENSG00000203867,ENSG00000167470,ENSG00000167874,ENSG00000110047,ENSG00000204681,ENSG00000123610,ENSG00000142609,ENSG00000182325,ENSG00000105576,ENSG00000146350,ENSG00000156427,ENSG00000198695,ENSG00000131669,ENSG00000158486,ENSG00000198435,ENSG00000142408,ENSG00000145632,ENSG00000158480,ENSG00000102908,ENSG00000180828,ENSG00000153487,ENSG00000077458…		C1orf198,TNFAIP2,NUAK2,RBM20,MIDN,TMEM88,EHD1,GABBR1,TNFAIP6,CFAP74,FBXL6,TNPO2,TBC1D32,FGF18,MT-ND6,NINJ1,DNAH3,NRARP,CACNG8,PLK2,SPATA2,NFAT5,BHLHE22,ING1,FAM76B,EME2,KCNN1,SEMA6B,USP42,GCH1,ZSCAN12,BIRC3,PML,CACNA1A,PGGHG,HSF4,DCLK3,CDH3,GDF9,KCP,CCDC66,CLCF1,CFP,MYH3,PLK3,SAP25,KLF4,FAAH,AGRN
GO:BP	positive regulation of biosynthetic process	GO:0009891	0.000717822	3.14398	1999	216	45	21100	ENSG00000185215,ENSG00000163545,ENSG00000203867,ENSG00000108773,ENSG00000123610,ENSG00000182325,ENSG00000105576,ENSG00000198695,ENSG00000073756,ENSG00000129566,ENSG00000145632,ENSG00000137571,ENSG00000105642,ENSG00000106346,ENSG00000134070,ENSG00000158691,ENSG00000140464,ENSG00000126759,ENSG00000173846,ENSG00000205307		TNFAIP2,NUAK2,RBM20,KAT2A,TNFAIP6,FBXL6,TNPO2,MT-ND6,PTGS2,TEP1,PLK2,SLCO5A1,KCNN1,USP42,IRAK2,ZSCAN12,PML,CFP,PLK3,SAP25
GO:BP	cellular response to oxygen-containing compound	GO:1901701	0.000748656	3.12572	1166	216	32	21100	ENSG00000163545,ENSG00000203867,ENSG00000123610,ENSG00000182325,ENSG00000168398,ENSG00000129566,ENSG00000145632,ENSG00000077458,ENSG00000145779,ENSG00000106346,ENSG00000158691,ENSG00000023445,ENSG00000163673,ENSG00000062038,ENSG00000164404,ENSG00000175505,ENSG00000173846		NUAK2,RBM20,TNFAIP6,FBXL6,BDKRB2,TEP1,PLK2,FAM76B,TNFAIP8,USP42,ZSCAN12,BIRC3,DCLK3,CDH3,GDF9,CLCF1,PLK3
GO:BP	regulation of biological process	GO:0050789	0.00074978	3.12507	12276	216	161	21100	ENSG00000119280,ENSG00000136052,ENSG00000185215,ENSG00000172613,ENSG00000163545,ENSG00000159128,ENSG00000266074,ENSG00000203867,ENSG00000167470,ENSG00000167874,ENSG00000144908,ENSG00000110047,ENSG00000185561,ENSG00000108773,ENSG00000204681,ENSG00000109787,ENSG00000164663,ENSG00000123610,ENSG00000142609,ENSG00000182325,ENSG00000105576,ENSG00000156427,ENSG00000198695,ENSG00000131669,ENSG00000110583…		C1orf198,SLC41A2,TNFAIP2,RAD9A,NUAK2,IFNGR2,BAHCC1,RBM20,MIDN,TMEM88,ALDH1L1,EHD1,TLCD2,KAT2A,GABBR1,KLF3,USP49,TNFAIP6,CFAP74,FBXL6,TNPO2,FGF18,MT-ND6,NINJ1,NAA40,CACNA1I,DNAH3,NRARP,CACNG8,PTGS2,SLC12A7,TEP1,PLK2,SPATA2,PKD1,DUSP6,NFAT5,BHLHE22,ING1,FAM76B,EME2,SLCO5A1,KCNN1,RSPO3,TNFAIP8,SEMA6B,USP42,GCH1,IRAK2,ZSCAN12,RNPC3,BIRC3,PML,PGGHG,EXD1,HSF4,DCLK3,ADCY4,CDH3,GDF9,KCP,CEBPD,CCDC66,RNF1…
GO:BP	negative regulation of cell communication	GO:0010648	0.000772474	3.11212	1351	216	35	21100	ENSG00000167470,ENSG00000142609,ENSG00000182325,ENSG00000105576,ENSG00000156427,ENSG00000131669,ENSG00000142408,ENSG00000158480,ENSG00000180828,ENSG00000153487,ENSG00000105642,ENSG00000106346,ENSG00000131979,ENSG00000158691,ENSG00000023445,ENSG00000142102,ENSG00000175505,ENSG00000136826		MIDN,CFAP74,FBXL6,TNPO2,FGF18,NINJ1,CACNG8,SPATA2,BHLHE22,ING1,KCNN1,USP42,GCH1,ZSCAN12,BIRC3,PGGHG,CLCF1,KLF4
GO:BP	cellular response to molecule of bacterial origin	GO:0071219	0.000819704	3.08634	216	216	13	21100	ENSG00000163545,ENSG00000129566,ENSG00000145632,ENSG00000077458,ENSG00000175505		NUAK2,TEP1,PLK2,FAM76B,CLCF1
GO:BP	negative regulation of signaling	GO:0023057	0.000842593	3.07438	1356	216	35	21100	ENSG00000167470,ENSG00000142609,ENSG00000182325,ENSG00000105576,ENSG00000156427,ENSG00000131669,ENSG00000142408,ENSG00000158480,ENSG00000180828,ENSG00000153487,ENSG00000105642,ENSG00000106346,ENSG00000131979,ENSG00000158691,ENSG00000023445,ENSG00000142102,ENSG00000175505,ENSG00000136826		MIDN,CFAP74,FBXL6,TNPO2,FGF18,NINJ1,CACNG8,SPATA2,BHLHE22,ING1,KCNN1,USP42,GCH1,ZSCAN12,BIRC3,PGGHG,CLCF1,KLF4
GO:BP	regulation of cytokine-mediated signaling pathway	GO:0001959	0.000935717	3.02886	150	216	11	21100	ENSG00000198695,ENSG00000023445		MT-ND6,BIRC3
GO:BP	positive regulation of molecular function	GO:0044093	0.000989805	3.00445	1556	216	38	21100	ENSG00000185215,ENSG00000132680,ENSG00000075426,ENSG00000142609,ENSG00000182325,ENSG00000105576,ENSG00000198695,ENSG00000158486,ENSG00000198435,ENSG00000008710,ENSG00000105642,ENSG00000106346,ENSG00000158691,ENSG00000163673,ENSG00000126759,ENSG00000117480		TNFAIP2,KHDC4,FOSL2,CFAP74,FBXL6,TNPO2,MT-ND6,DNAH3,NRARP,PKD1,KCNN1,USP42,ZSCAN12,DCLK3,CFP,FAAH
GO:BP	response to oxygen-containing compound	GO:1901700	0.0010399	2.98301	1624	216	39	21100	ENSG00000163545,ENSG00000203867,ENSG00000123610,ENSG00000182325,ENSG00000105576,ENSG00000168398,ENSG00000156427,ENSG00000129566,ENSG00000145632,ENSG00000077458,ENSG00000145779,ENSG00000106346,ENSG00000158691,ENSG00000023445,ENSG00000163673,ENSG00000062038,ENSG00000164404,ENSG00000175505,ENSG00000173846		NUAK2,RBM20,TNFAIP6,FBXL6,TNPO2,BDKRB2,FGF18,TEP1,PLK2,FAM76B,TNFAIP8,USP42,ZSCAN12,BIRC3,DCLK3,CDH3,GDF9,CLCF1,PLK3
GO:BP	protein modification by small protein conjugation or removal	GO:0070647	0.00109997	2.95862	1067	216	30	21100	ENSG00000185215,ENSG00000172613,ENSG00000266074,ENSG00000167470,ENSG00000153234,ENSG00000144401,ENSG00000180828,ENSG00000153487,ENSG00000197774,ENSG00000198771,ENSG00000142102,ENSG00000129467,ENSG00000175505,ENSG00000126759,ENSG00000109063		TNFAIP2,RAD9A,BAHCC1,MIDN,NR4A2,METTL21A,BHLHE22,ING1,EME2,RCSD1,PGGHG,ADCY4,CLCF1,CFP,MYH3
GO:BP	regulation of catabolic process	GO:0009894	0.00111275	2.9536	1009	216	29	21100	ENSG00000172613,ENSG00000167874,ENSG00000182325,ENSG00000158486,ENSG00000137571,ENSG00000134070,ENSG00000023445,ENSG00000142102,ENSG00000163673,ENSG00000129467,ENSG00000133874,ENSG00000175505,ENSG00000126759,ENSG00000109063,ENSG00000205307		RAD9A,TMEM88,FBXL6,DNAH3,SLCO5A1,IRAK2,BIRC3,PGGHG,DCLK3,ADCY4,RNF122,CLCF1,CFP,MYH3,SAP25
GO:BP	response to molecule of bacterial origin	GO:0002237	0.00112869	2.94742	342	216	16	21100	ENSG00000163545,ENSG00000129566,ENSG00000145632,ENSG00000077458,ENSG00000062038,ENSG00000175505		NUAK2,TEP1,PLK2,FAM76B,CDH3,CLCF1
GO:BP	positive regulation of defense response	GO:0031349	0.00121989	2.91368	302	216	15	21100	ENSG00000203867,ENSG00000198695,ENSG00000167680,ENSG00000142102,ENSG00000163673,ENSG00000205307		RBM20,MT-ND6,SEMA6B,PGGHG,DCLK3,SAP25
GO:BP	hemopoiesis	GO:0030097	0.00122902	2.91044	899	216	27	21100	ENSG00000203867,ENSG00000167470,ENSG00000123610,ENSG00000105576,ENSG00000073756,ENSG00000145632,ENSG00000023445,ENSG00000142102,ENSG00000102878,ENSG00000180376,ENSG00000175505,ENSG00000136826		RBM20,MIDN,TNFAIP6,TNPO2,PTGS2,PLK2,BIRC3,PGGHG,HSF4,CCDC66,CLCF1,KLF4
GO:BP	regulation of protein metabolic process	GO:0051246	0.00130195	2.88541	2536	216	52	21100	ENSG00000185215,ENSG00000172613,ENSG00000163545,ENSG00000159128,ENSG00000203867,ENSG00000167874,ENSG00000108773,ENSG00000142609,ENSG00000182325,ENSG00000105576,ENSG00000198695,ENSG00000158486,ENSG00000129566,ENSG00000137571,ENSG00000105642,ENSG00000134070,ENSG00000158691,ENSG00000142102,ENSG00000163673,ENSG00000129467,ENSG00000133874,ENSG00000175505,ENSG00000126759,ENSG00000109063,ENSG00000205307…		TNFAIP2,RAD9A,NUAK2,IFNGR2,RBM20,TMEM88,KAT2A,CFAP74,FBXL6,TNPO2,MT-ND6,DNAH3,TEP1,SLCO5A1,KCNN1,IRAK2,ZSCAN12,PGGHG,DCLK3,ADCY4,RNF122,CLCF1,CFP,MYH3,SAP25,KLF4
GO:BP	lymphocyte activation	GO:0046649	0.00141996	2.84772	794	216	25	21100	ENSG00000203867,ENSG00000167470,ENSG00000164663,ENSG00000182325,ENSG00000105576,ENSG00000145632,ENSG00000077458,ENSG00000167680,ENSG00000106346,ENSG00000023445,ENSG00000102878,ENSG00000175505,ENSG00000136826		RBM20,MIDN,USP49,FBXL6,TNPO2,PLK2,FAM76B,SEMA6B,USP42,BIRC3,HSF4,CLCF1,KLF4
GO:BP	regulation of cellular metabolic process	GO:0031323	0.00159184	2.7981	6004	216	95	21100	ENSG00000185215,ENSG00000172613,ENSG00000163545,ENSG00000159128,ENSG00000203867,ENSG00000167874,ENSG00000185561,ENSG00000108773,ENSG00000109787,ENSG00000123610,ENSG00000142609,ENSG00000182325,ENSG00000105576,ENSG00000198695,ENSG00000158486,ENSG00000073756,ENSG00000113504,ENSG00000129566,ENSG00000145632,ENSG00000008710,ENSG00000139318,ENSG00000180828,ENSG00000137571,ENSG00000105642,ENSG00000146374…		TNFAIP2,RAD9A,NUAK2,IFNGR2,RBM20,TMEM88,TLCD2,KAT2A,KLF3,TNFAIP6,CFAP74,FBXL6,TNPO2,MT-ND6,DNAH3,PTGS2,SLC12A7,TEP1,PLK2,PKD1,DUSP6,BHLHE22,SLCO5A1,KCNN1,RSPO3,SEMA6B,USP42,GCH1,IRAK2,ZSCAN12,RNPC3,BIRC3,PML,PGGHG,EXD1,DCLK3,CEBPD,RNF122,CLCF1,CFP,PLK3,SAP25,KLF4,FAAH
GO:BP	response to bacterium	GO:0009617	0.00173381	2.761	748	216	24	21100	ENSG00000163545,ENSG00000182325,ENSG00000129566,ENSG00000145632,ENSG00000153487,ENSG00000077458,ENSG00000105642,ENSG00000163673,ENSG00000062038,ENSG00000175505		NUAK2,FBXL6,TEP1,PLK2,ING1,FAM76B,KCNN1,DCLK3,CDH3,CLCF1
GO:BP	positive regulation of macromolecule biosynthetic process	GO:0010557	0.0017621	2.75397	1859	216	42	21100	ENSG00000185215,ENSG00000163545,ENSG00000203867,ENSG00000108773,ENSG00000123610,ENSG00000105576,ENSG00000198695,ENSG00000073756,ENSG00000129566,ENSG00000145632,ENSG00000137571,ENSG00000105642,ENSG00000106346,ENSG00000134070,ENSG00000158691,ENSG00000140464,ENSG00000126759,ENSG00000173846,ENSG00000205307		TNFAIP2,NUAK2,RBM20,KAT2A,TNFAIP6,TNPO2,MT-ND6,PTGS2,TEP1,PLK2,SLCO5A1,KCNN1,USP42,IRAK2,ZSCAN12,PML,CFP,PLK3,SAP25
GO:BP	signal transduction	GO:0007165	0.00219895	2.65778	5957	216	94	21100	ENSG00000119280,ENSG00000185215,ENSG00000163545,ENSG00000203867,ENSG00000167470,ENSG00000167874,ENSG00000110047,ENSG00000204681,ENSG00000123610,ENSG00000142609,ENSG00000182325,ENSG00000105576,ENSG00000198695,ENSG00000131669,ENSG00000158486,ENSG00000198435,ENSG00000145632,ENSG00000158480,ENSG00000102908,ENSG00000180828,ENSG00000153487,ENSG00000077458,ENSG00000197774,ENSG00000105642,ENSG00000167680…		C1orf198,TNFAIP2,NUAK2,RBM20,MIDN,TMEM88,EHD1,GABBR1,TNFAIP6,CFAP74,FBXL6,TNPO2,MT-ND6,NINJ1,DNAH3,NRARP,PLK2,SPATA2,NFAT5,BHLHE22,ING1,FAM76B,EME2,KCNN1,SEMA6B,USP42,GCH1,ZSCAN12,BIRC3,PML,PGGHG,HSF4,DCLK3,CDH3,KCP,CCDC66,CLCF1,CFP,MYH3,SAP25,KLF4,FAAH
GO:BP	CD4-positive, alpha-beta T cell cytokine production	GO:0035743	0.002414	2.61726	19	216	5	21100	ENSG00000105576,ENSG00000129566		TNPO2,TEP1
GO:BP	cell surface receptor signaling pathway	GO:0007166	0.00248172	2.60525	2811	216	55	21100	ENSG00000119280,ENSG00000185215,ENSG00000163545,ENSG00000203867,ENSG00000167874,ENSG00000110047,ENSG00000142609,ENSG00000182325,ENSG00000105576,ENSG00000198695,ENSG00000145632,ENSG00000158480,ENSG00000153487,ENSG00000077458,ENSG00000105642,ENSG00000106346,ENSG00000158691,ENSG00000023445,ENSG00000140464,ENSG00000142102,ENSG00000102878,ENSG00000180376,ENSG00000175505,ENSG00000136826		C1orf198,TNFAIP2,NUAK2,RBM20,TMEM88,EHD1,CFAP74,FBXL6,TNPO2,MT-ND6,PLK2,SPATA2,ING1,FAM76B,KCNN1,USP42,ZSCAN12,BIRC3,PML,PGGHG,HSF4,CCDC66,CLCF1,KLF4
GO:BP	regulation of multicellular organismal process	GO:0051239	0.00255955	2.59184	2666	216	53	21100	ENSG00000163545,ENSG00000203867,ENSG00000204681,ENSG00000164663,ENSG00000123610,ENSG00000182325,ENSG00000105576,ENSG00000113504,ENSG00000129566,ENSG00000145632,ENSG00000008710,ENSG00000077458,ENSG00000197774,ENSG00000105642,ENSG00000167680,ENSG00000106346,ENSG00000158691,ENSG00000023445,ENSG00000102878,ENSG00000163673,ENSG00000164404,ENSG00000180376,ENSG00000175505,ENSG00000126759,ENSG00000173846…		NUAK2,RBM20,GABBR1,USP49,TNFAIP6,FBXL6,TNPO2,SLC12A7,TEP1,PLK2,PKD1,FAM76B,EME2,KCNN1,SEMA6B,USP42,ZSCAN12,BIRC3,HSF4,DCLK3,GDF9,CCDC66,CLCF1,CFP,PLK3,SAP25,KLF4
GO:BP	response to lipid	GO:0033993	0.00269147	2.57001	879	216	26	21100	ENSG00000185215,ENSG00000163545,ENSG00000203867,ENSG00000123610,ENSG00000156427,ENSG00000129566,ENSG00000145632,ENSG00000077458,ENSG00000145779,ENSG00000158691,ENSG00000062038,ENSG00000175505		TNFAIP2,NUAK2,RBM20,TNFAIP6,FGF18,TEP1,PLK2,FAM76B,TNFAIP8,ZSCAN12,CDH3,CLCF1
GO:BP	heterocycle biosynthetic process	GO:0018130	0.00270909	2.56718	4057	216	71	21100	ENSG00000185215,ENSG00000163545,ENSG00000159128,ENSG00000185561,ENSG00000109787,ENSG00000123610,ENSG00000105576,ENSG00000198695,ENSG00000073756,ENSG00000113504,ENSG00000129566,ENSG00000145632,ENSG00000008710,ENSG00000139318,ENSG00000137571,ENSG00000105642,ENSG00000146374,ENSG00000106346,ENSG00000158691,ENSG00000185946,ENSG00000023445,ENSG00000140464,ENSG00000141837,ENSG00000142102,ENSG00000178997…		TNFAIP2,NUAK2,IFNGR2,TLCD2,KLF3,TNFAIP6,TNPO2,MT-ND6,PTGS2,SLC12A7,TEP1,PLK2,PKD1,DUSP6,SLCO5A1,KCNN1,RSPO3,USP42,ZSCAN12,RNPC3,BIRC3,PML,CACNA1A,PGGHG,EXD1,RNF165,DCLK3,CFP,PLK3,SAP25,FAAH
GO:BP	immune system development	GO:0002520	0.00275396	2.56004	996	216	28	21100	ENSG00000203867,ENSG00000167470,ENSG00000123610,ENSG00000105576,ENSG00000073756,ENSG00000145632,ENSG00000077458,ENSG00000023445,ENSG00000142102,ENSG00000102878,ENSG00000180376,ENSG00000175505,ENSG00000136826		RBM20,MIDN,TNFAIP6,TNPO2,PTGS2,PLK2,FAM76B,BIRC3,PGGHG,HSF4,CCDC66,CLCF1,KLF4
GO:BP	hematopoietic or lymphoid organ development	GO:0048534	0.00277662	2.55648	938	216	27	21100	ENSG00000203867,ENSG00000167470,ENSG00000123610,ENSG00000105576,ENSG00000073756,ENSG00000145632,ENSG00000023445,ENSG00000142102,ENSG00000102878,ENSG00000180376,ENSG00000175505,ENSG00000136826		RBM20,MIDN,TNFAIP6,TNPO2,PTGS2,PLK2,BIRC3,PGGHG,HSF4,CCDC66,CLCF1,KLF4
GO:BP	positive regulation of protein metabolic process	GO:0051247	0.00281526	2.55048	1493	216	36	21100	ENSG00000185215,ENSG00000159128,ENSG00000203867,ENSG00000108773,ENSG00000142609,ENSG00000182325,ENSG00000105576,ENSG00000198695,ENSG00000129566,ENSG00000137571,ENSG00000105642,ENSG00000134070,ENSG00000158691,ENSG00000163673,ENSG00000129467,ENSG00000133874,ENSG00000175505,ENSG00000109063,ENSG00000205307,ENSG00000136826		TNFAIP2,IFNGR2,RBM20,KAT2A,CFAP74,FBXL6,TNPO2,MT-ND6,TEP1,SLCO5A1,KCNN1,IRAK2,ZSCAN12,DCLK3,ADCY4,RNF122,CLCF1,MYH3,SAP25,KLF4
GO:BP	nucleobase-containing compound biosynthetic process	GO:0034654	0.00289505	2.53834	3984	216	70	21100	ENSG00000185215,ENSG00000163545,ENSG00000159128,ENSG00000185561,ENSG00000109787,ENSG00000123610,ENSG00000105576,ENSG00000198695,ENSG00000073756,ENSG00000113504,ENSG00000129566,ENSG00000145632,ENSG00000008710,ENSG00000139318,ENSG00000137571,ENSG00000105642,ENSG00000146374,ENSG00000106346,ENSG00000158691,ENSG00000185946,ENSG00000023445,ENSG00000140464,ENSG00000141837,ENSG00000142102,ENSG00000178997…		TNFAIP2,NUAK2,IFNGR2,TLCD2,KLF3,TNFAIP6,TNPO2,MT-ND6,PTGS2,SLC12A7,TEP1,PLK2,PKD1,DUSP6,SLCO5A1,KCNN1,RSPO3,USP42,ZSCAN12,RNPC3,BIRC3,PML,CACNA1A,PGGHG,EXD1,DCLK3,CFP,PLK3,SAP25,FAAH
GO:BP	aromatic compound biosynthetic process	GO:0019438	0.00300243	2.52253	4068	216	71	21100	ENSG00000185215,ENSG00000163545,ENSG00000159128,ENSG00000185561,ENSG00000109787,ENSG00000123610,ENSG00000105576,ENSG00000198695,ENSG00000073756,ENSG00000113504,ENSG00000129566,ENSG00000145632,ENSG00000008710,ENSG00000139318,ENSG00000137571,ENSG00000105642,ENSG00000146374,ENSG00000106346,ENSG00000158691,ENSG00000185946,ENSG00000023445,ENSG00000140464,ENSG00000141837,ENSG00000142102,ENSG00000178997…		TNFAIP2,NUAK2,IFNGR2,TLCD2,KLF3,TNFAIP6,TNPO2,MT-ND6,PTGS2,SLC12A7,TEP1,PLK2,PKD1,DUSP6,SLCO5A1,KCNN1,RSPO3,USP42,ZSCAN12,RNPC3,BIRC3,PML,CACNA1A,PGGHG,EXD1,RNF165,DCLK3,CFP,PLK3,SAP25,FAAH
GO:BP	signaling	GO:0023052	0.00338484	2.47046	6451	216	99	21100	ENSG00000119280,ENSG00000185215,ENSG00000163545,ENSG00000203867,ENSG00000167470,ENSG00000167874,ENSG00000110047,ENSG00000204681,ENSG00000123610,ENSG00000142609,ENSG00000182325,ENSG00000105576,ENSG00000146350,ENSG00000156427,ENSG00000198695,ENSG00000131669,ENSG00000158486,ENSG00000198435,ENSG00000142408,ENSG00000145632,ENSG00000158480,ENSG00000102908,ENSG00000180828,ENSG00000153487,ENSG00000077458…		C1orf198,TNFAIP2,NUAK2,RBM20,MIDN,TMEM88,EHD1,GABBR1,TNFAIP6,CFAP74,FBXL6,TNPO2,TBC1D32,FGF18,MT-ND6,NINJ1,DNAH3,NRARP,CACNG8,PLK2,SPATA2,NFAT5,BHLHE22,ING1,FAM76B,EME2,KCNN1,SEMA6B,USP42,GCH1,ZSCAN12,BIRC3,PML,PGGHG,HSF4,DCLK3,CDH3,GDF9,KCP,CCDC66,CLCF1,CFP,MYH3,SAP25,KLF4,FAAH,AGRN
GO:BP	regulation of transcription, DNA-templated	GO:0006355	0.00347494	2.45905	3451	216	63	21100	ENSG00000185215,ENSG00000163545,ENSG00000185561,ENSG00000109787,ENSG00000123610,ENSG00000105576,ENSG00000198695,ENSG00000073756,ENSG00000113504,ENSG00000129566,ENSG00000145632,ENSG00000008710,ENSG00000139318,ENSG00000105642,ENSG00000146374,ENSG00000106346,ENSG00000158691,ENSG00000185946,ENSG00000140464,ENSG00000142102,ENSG00000178997,ENSG00000163673,ENSG00000126759,ENSG00000173846,ENSG00000205307…		TNFAIP2,NUAK2,TLCD2,KLF3,TNFAIP6,TNPO2,MT-ND6,PTGS2,SLC12A7,TEP1,PLK2,PKD1,DUSP6,KCNN1,RSPO3,USP42,ZSCAN12,RNPC3,PML,PGGHG,EXD1,DCLK3,CFP,PLK3,SAP25,FAAH
GO:BP	regulation of nucleic acid-templated transcription	GO:1903506	0.00350986	2.45471	3452	216	63	21100	ENSG00000185215,ENSG00000163545,ENSG00000185561,ENSG00000109787,ENSG00000123610,ENSG00000105576,ENSG00000198695,ENSG00000073756,ENSG00000113504,ENSG00000129566,ENSG00000145632,ENSG00000008710,ENSG00000139318,ENSG00000105642,ENSG00000146374,ENSG00000106346,ENSG00000158691,ENSG00000185946,ENSG00000140464,ENSG00000142102,ENSG00000178997,ENSG00000163673,ENSG00000126759,ENSG00000173846,ENSG00000205307…		TNFAIP2,NUAK2,TLCD2,KLF3,TNFAIP6,TNPO2,MT-ND6,PTGS2,SLC12A7,TEP1,PLK2,PKD1,DUSP6,KCNN1,RSPO3,USP42,ZSCAN12,RNPC3,PML,PGGHG,EXD1,DCLK3,CFP,PLK3,SAP25,FAAH
GO:BP	positive regulation of cell communication	GO:0010647	0.00379914	2.42031	1711	216	39	21100	ENSG00000163545,ENSG00000142609,ENSG00000182325,ENSG00000105576,ENSG00000156427,ENSG00000198695,ENSG00000158486,ENSG00000102908,ENSG00000105642,ENSG00000167680,ENSG00000158691,ENSG00000142102,ENSG00000163673,ENSG00000164404,ENSG00000175505,ENSG00000126759,ENSG00000205307,ENSG00000136826,ENSG00000117480		NUAK2,CFAP74,FBXL6,TNPO2,FGF18,MT-ND6,DNAH3,NFAT5,KCNN1,SEMA6B,ZSCAN12,PGGHG,DCLK3,GDF9,CLCF1,CFP,SAP25,KLF4,FAAH
GO:BP	regulation of RNA biosynthetic process	GO:2001141	0.0038393	2.41575	3461	216	63	21100	ENSG00000185215,ENSG00000163545,ENSG00000185561,ENSG00000109787,ENSG00000123610,ENSG00000105576,ENSG00000198695,ENSG00000073756,ENSG00000113504,ENSG00000129566,ENSG00000145632,ENSG00000008710,ENSG00000139318,ENSG00000105642,ENSG00000146374,ENSG00000106346,ENSG00000158691,ENSG00000185946,ENSG00000140464,ENSG00000142102,ENSG00000178997,ENSG00000163673,ENSG00000126759,ENSG00000173846,ENSG00000205307…		TNFAIP2,NUAK2,TLCD2,KLF3,TNFAIP6,TNPO2,MT-ND6,PTGS2,SLC12A7,TEP1,PLK2,PKD1,DUSP6,KCNN1,RSPO3,USP42,ZSCAN12,RNPC3,PML,PGGHG,EXD1,DCLK3,CFP,PLK3,SAP25,FAAH
GO:BP	intracellular signal transduction	GO:0035556	0.00388643	2.41045	2629	216	52	21100	ENSG00000185215,ENSG00000163545,ENSG00000167470,ENSG00000110047,ENSG00000204681,ENSG00000142609,ENSG00000182325,ENSG00000105576,ENSG00000131669,ENSG00000158486,ENSG00000198435,ENSG00000102908,ENSG00000180828,ENSG00000197774,ENSG00000105642,ENSG00000167680,ENSG00000106346,ENSG00000131979,ENSG00000158691,ENSG00000023445,ENSG00000142102,ENSG00000163673,ENSG00000175505,ENSG00000126759,ENSG00000109063…		TNFAIP2,NUAK2,MIDN,EHD1,GABBR1,CFAP74,FBXL6,TNPO2,NINJ1,DNAH3,NRARP,NFAT5,BHLHE22,EME2,KCNN1,SEMA6B,USP42,GCH1,ZSCAN12,BIRC3,PGGHG,DCLK3,CLCF1,CFP,MYH3,SAP25,KLF4,FAAH
GO:BP	macromolecule modification	GO:0043412	0.00390646	2.40822	3936	216	69	21100	ENSG00000185215,ENSG00000172613,ENSG00000159128,ENSG00000266074,ENSG00000203867,ENSG00000167470,ENSG00000188064,ENSG00000123610,ENSG00000182325,ENSG00000105576,ENSG00000198695,ENSG00000131669,ENSG00000158486,ENSG00000153234,ENSG00000073756,ENSG00000129566,ENSG00000139318,ENSG00000144401,ENSG00000180828,ENSG00000153487,ENSG00000197774,ENSG00000105642,ENSG00000106346,ENSG00000198771,ENSG00000158691…		TNFAIP2,RAD9A,IFNGR2,BAHCC1,RBM20,MIDN,WNT7B,TNFAIP6,FBXL6,TNPO2,MT-ND6,NINJ1,DNAH3,NR4A2,PTGS2,TEP1,DUSP6,METTL21A,BHLHE22,ING1,EME2,KCNN1,USP42,RCSD1,ZSCAN12,BIRC3,PGGHG,ADCY4,LAT2,CLCF1,CFP,MYH3,SAP25,KLF4
GO:BP	positive regulation of catabolic process	GO:0009896	0.00391447	2.40733	519	216	19	21100	ENSG00000182325,ENSG00000158486,ENSG00000137571,ENSG00000134070,ENSG00000163673,ENSG00000129467,ENSG00000133874,ENSG00000126759,ENSG00000109063,ENSG00000205307		FBXL6,DNAH3,SLCO5A1,IRAK2,DCLK3,ADCY4,RNF122,CFP,MYH3,SAP25
GO:BP	positive regulation of signaling	GO:0023056	0.00402178	2.39558	1715	216	39	21100	ENSG00000163545,ENSG00000142609,ENSG00000182325,ENSG00000105576,ENSG00000156427,ENSG00000198695,ENSG00000158486,ENSG00000102908,ENSG00000105642,ENSG00000167680,ENSG00000158691,ENSG00000142102,ENSG00000163673,ENSG00000164404,ENSG00000175505,ENSG00000126759,ENSG00000205307,ENSG00000136826,ENSG00000117480		NUAK2,CFAP74,FBXL6,TNPO2,FGF18,MT-ND6,DNAH3,NFAT5,KCNN1,SEMA6B,ZSCAN12,PGGHG,DCLK3,GDF9,CLCF1,CFP,SAP25,KLF4,FAAH
GO:BP	catabolic process	GO:0009056	0.00403843	2.39379	2559	216	51	21100	ENSG00000172613,ENSG00000167470,ENSG00000167874,ENSG00000182325,ENSG00000141026,ENSG00000158486,ENSG00000145632,ENSG00000153487,ENSG00000137571,ENSG00000198771,ENSG00000126870,ENSG00000134070,ENSG00000023445,ENSG00000141837,ENSG00000142102,ENSG00000141622,ENSG00000163673,ENSG00000129467,ENSG00000133874,ENSG00000175505,ENSG00000126759,ENSG00000109063,ENSG00000205307		RAD9A,MIDN,TMEM88,FBXL6,MED9,DNAH3,PLK2,ING1,SLCO5A1,RCSD1,WDR60,IRAK2,BIRC3,CACNA1A,PGGHG,RNF165,DCLK3,ADCY4,RNF122,CLCF1,CFP,MYH3,SAP25
GO:BP	cellular catabolic process	GO:0044248	0.00404719	2.39285	2199	216	46	21100	ENSG00000172613,ENSG00000167470,ENSG00000167874,ENSG00000182325,ENSG00000141026,ENSG00000158486,ENSG00000145632,ENSG00000153487,ENSG00000137571,ENSG00000198771,ENSG00000134070,ENSG00000023445,ENSG00000141837,ENSG00000142102,ENSG00000141622,ENSG00000163673,ENSG00000129467,ENSG00000133874,ENSG00000175505,ENSG00000126759,ENSG00000205307		RAD9A,MIDN,TMEM88,FBXL6,MED9,DNAH3,PLK2,ING1,SLCO5A1,RCSD1,IRAK2,BIRC3,CACNA1A,PGGHG,RNF165,DCLK3,ADCY4,RNF122,CLCF1,CFP,SAP25
GO:BP	cellular response to lipid	GO:0071396	0.00429573	2.36696	573	216	20	21100	ENSG00000185215,ENSG00000163545,ENSG00000203867,ENSG00000123610,ENSG00000129566,ENSG00000145632,ENSG00000077458,ENSG00000145779,ENSG00000158691,ENSG00000175505		TNFAIP2,NUAK2,RBM20,TNFAIP6,TEP1,PLK2,FAM76B,TNFAIP8,ZSCAN12,CLCF1
GO:BP	protein ubiquitination	GO:0016567	0.00474797	2.32349	849	216	25	21100	ENSG00000185215,ENSG00000266074,ENSG00000167470,ENSG00000153234,ENSG00000144401,ENSG00000180828,ENSG00000153487,ENSG00000198771,ENSG00000142102,ENSG00000129467,ENSG00000175505,ENSG00000126759,ENSG00000109063		TNFAIP2,BAHCC1,MIDN,NR4A2,METTL21A,BHLHE22,ING1,RCSD1,PGGHG,ADCY4,CLCF1,CFP,MYH3
GO:BP	regulation of T cell cytokine production	GO:0002724	0.00490161	2.30966	38	216	6	21100	ENSG00000105576,ENSG00000129566		TNPO2,TEP1
GO:BP	T cell cytokine production	GO:0002369	0.00490161	2.30966	38	216	6	21100	ENSG00000105576,ENSG00000129566		TNPO2,TEP1
GO:BP	organic cyclic compound biosynthetic process	GO:1901362	0.00539771	2.26779	4213	216	72	21100	ENSG00000185215,ENSG00000163545,ENSG00000159128,ENSG00000185561,ENSG00000109787,ENSG00000123610,ENSG00000105576,ENSG00000198695,ENSG00000073756,ENSG00000113504,ENSG00000129566,ENSG00000145632,ENSG00000008710,ENSG00000139318,ENSG00000137571,ENSG00000105642,ENSG00000146374,ENSG00000106346,ENSG00000158691,ENSG00000185946,ENSG00000023445,ENSG00000140464,ENSG00000141837,ENSG00000142102,ENSG00000178997…		TNFAIP2,NUAK2,IFNGR2,TLCD2,KLF3,TNFAIP6,TNPO2,MT-ND6,PTGS2,SLC12A7,TEP1,PLK2,PKD1,DUSP6,SLCO5A1,KCNN1,RSPO3,USP42,ZSCAN12,RNPC3,BIRC3,PML,CACNA1A,PGGHG,EXD1,RNF165,DCLK3,CFP,PLK3,SAP25,FAAH
GO:BP	transcription, DNA-templated	GO:0006351	0.00566579	2.24674	3579	216	64	21100	ENSG00000185215,ENSG00000163545,ENSG00000185561,ENSG00000109787,ENSG00000123610,ENSG00000105576,ENSG00000198695,ENSG00000073756,ENSG00000113504,ENSG00000129566,ENSG00000145632,ENSG00000008710,ENSG00000139318,ENSG00000137571,ENSG00000105642,ENSG00000146374,ENSG00000106346,ENSG00000158691,ENSG00000185946,ENSG00000140464,ENSG00000142102,ENSG00000178997,ENSG00000163673,ENSG00000126759,ENSG00000173846…		TNFAIP2,NUAK2,TLCD2,KLF3,TNFAIP6,TNPO2,MT-ND6,PTGS2,SLC12A7,TEP1,PLK2,PKD1,DUSP6,SLCO5A1,KCNN1,RSPO3,USP42,ZSCAN12,RNPC3,PML,PGGHG,EXD1,DCLK3,CFP,PLK3,SAP25,FAAH
GO:BP	nucleic acid-templated transcription	GO:0097659	0.00572052	2.24256	3580	216	64	21100	ENSG00000185215,ENSG00000163545,ENSG00000185561,ENSG00000109787,ENSG00000123610,ENSG00000105576,ENSG00000198695,ENSG00000073756,ENSG00000113504,ENSG00000129566,ENSG00000145632,ENSG00000008710,ENSG00000139318,ENSG00000137571,ENSG00000105642,ENSG00000146374,ENSG00000106346,ENSG00000158691,ENSG00000185946,ENSG00000140464,ENSG00000142102,ENSG00000178997,ENSG00000163673,ENSG00000126759,ENSG00000173846…		TNFAIP2,NUAK2,TLCD2,KLF3,TNFAIP6,TNPO2,MT-ND6,PTGS2,SLC12A7,TEP1,PLK2,PKD1,DUSP6,SLCO5A1,KCNN1,RSPO3,USP42,ZSCAN12,RNPC3,PML,PGGHG,EXD1,DCLK3,CFP,PLK3,SAP25,FAAH
GO:BP	regulation of T cell activation	GO:0050863	0.00573792	2.24125	342	216	15	21100	ENSG00000203867,ENSG00000164663,ENSG00000105576,ENSG00000077458,ENSG00000167680,ENSG00000106346,ENSG00000023445,ENSG00000175505		RBM20,USP49,TNPO2,FAM76B,SEMA6B,USP42,BIRC3,CLCF1
GO:BP	regulation of DNA-binding transcription factor activity	GO:0051090	0.00586281	2.23189	435	216	17	21100	ENSG00000185561,ENSG00000123610,ENSG00000008710,ENSG00000105642,ENSG00000106346,ENSG00000163673,ENSG00000126759,ENSG00000205307,ENSG00000117480		TLCD2,TNFAIP6,PKD1,KCNN1,USP42,DCLK3,CFP,SAP25,FAAH
GO:BP	response to nitrogen compound	GO:1901698	0.00626028	2.20341	1100	216	29	21100	ENSG00000185215,ENSG00000172613,ENSG00000163545,ENSG00000167470,ENSG00000182325,ENSG00000168398,ENSG00000197774,ENSG00000167680,ENSG00000106346,ENSG00000023445,ENSG00000163673,ENSG00000164404,ENSG00000175505,ENSG00000173846		TNFAIP2,RAD9A,NUAK2,MIDN,FBXL6,BDKRB2,EME2,SEMA6B,USP42,BIRC3,DCLK3,GDF9,CLCF1,PLK3
GO:BP	regulation of molecular function	GO:0065009	0.00643577	2.1914	3050	216	57	21100	ENSG00000119280,ENSG00000185215,ENSG00000163545,ENSG00000132680,ENSG00000075426,ENSG00000185561,ENSG00000204681,ENSG00000123610,ENSG00000142609,ENSG00000182325,ENSG00000105576,ENSG00000198695,ENSG00000100425,ENSG00000158486,ENSG00000198435,ENSG00000158480,ENSG00000008710,ENSG00000102908,ENSG00000180828,ENSG00000105642,ENSG00000106346,ENSG00000131979,ENSG00000158691,ENSG00000023445,ENSG00000142102…		C1orf198,TNFAIP2,NUAK2,KHDC4,FOSL2,TLCD2,GABBR1,TNFAIP6,CFAP74,FBXL6,TNPO2,MT-ND6,BRD1,DNAH3,NRARP,SPATA2,PKD1,NFAT5,BHLHE22,KCNN1,USP42,GCH1,ZSCAN12,BIRC3,PGGHG,CCDC157,DCLK3,CDH3,CLCF1,CFP,SAP25,KLF4,FAAH
GO:BP	mononuclear cell differentiation	GO:1903131	0.00683187	2.16546	440	216	17	21100	ENSG00000203867,ENSG00000167470,ENSG00000105576,ENSG00000145632,ENSG00000102878,ENSG00000180376,ENSG00000175505,ENSG00000136826		RBM20,MIDN,TNPO2,PLK2,HSF4,CCDC66,CLCF1,KLF4
GO:BP	RNA biosynthetic process	GO:0032774	0.0069253	2.15956	3600	216	64	21100	ENSG00000185215,ENSG00000163545,ENSG00000185561,ENSG00000109787,ENSG00000123610,ENSG00000105576,ENSG00000198695,ENSG00000073756,ENSG00000113504,ENSG00000129566,ENSG00000145632,ENSG00000008710,ENSG00000139318,ENSG00000137571,ENSG00000105642,ENSG00000146374,ENSG00000106346,ENSG00000158691,ENSG00000185946,ENSG00000140464,ENSG00000142102,ENSG00000178997,ENSG00000163673,ENSG00000126759,ENSG00000173846…		TNFAIP2,NUAK2,TLCD2,KLF3,TNFAIP6,TNPO2,MT-ND6,PTGS2,SLC12A7,TEP1,PLK2,PKD1,DUSP6,SLCO5A1,KCNN1,RSPO3,USP42,ZSCAN12,RNPC3,PML,PGGHG,EXD1,DCLK3,CFP,PLK3,SAP25,FAAH
GO:BP	type I interferon signaling pathway	GO:0060337	0.00708893	2.14942	62	216	7	21100	ENSG00000145632,ENSG00000023445		PLK2,BIRC3
GO:BP	regulation of immune effector process	GO:0002697	0.00734832	2.13381	349	216	15	21100	ENSG00000105576,ENSG00000156427,ENSG00000129566,ENSG00000167680,ENSG00000023445,ENSG00000175505,ENSG00000136826		TNPO2,FGF18,TEP1,SEMA6B,BIRC3,CLCF1,KLF4
GO:BP	regulation of cellular catabolic process	GO:0031329	0.00745819	2.12737	871	216	25	21100	ENSG00000172613,ENSG00000167874,ENSG00000182325,ENSG00000158486,ENSG00000137571,ENSG00000134070,ENSG00000142102,ENSG00000163673,ENSG00000133874,ENSG00000175505,ENSG00000126759,ENSG00000205307		RAD9A,TMEM88,FBXL6,DNAH3,SLCO5A1,IRAK2,PGGHG,DCLK3,RNF122,CLCF1,CFP,SAP25
GO:BP	positive regulation of DNA-binding transcription factor activity	GO:0051091	0.00841778	2.0748	266	216	13	21100	ENSG00000008710,ENSG00000105642,ENSG00000106346,ENSG00000163673,ENSG00000126759,ENSG00000117480		PKD1,KCNN1,USP42,DCLK3,CFP,FAAH
GO:BP	negative regulation of signal transduction	GO:0009968	0.00860423	2.06529	1243	216	31	21100	ENSG00000167470,ENSG00000142609,ENSG00000182325,ENSG00000105576,ENSG00000131669,ENSG00000158480,ENSG00000180828,ENSG00000153487,ENSG00000105642,ENSG00000106346,ENSG00000131979,ENSG00000158691,ENSG00000023445,ENSG00000142102,ENSG00000175505,ENSG00000136826		MIDN,CFAP74,FBXL6,TNPO2,NINJ1,SPATA2,BHLHE22,ING1,KCNN1,USP42,GCH1,ZSCAN12,BIRC3,PGGHG,CLCF1,KLF4
GO:BP	positive regulation of transcription, DNA-templated	GO:0045893	0.00879012	2.05601	1636	216	37	21100	ENSG00000185215,ENSG00000163545,ENSG00000123610,ENSG00000105576,ENSG00000198695,ENSG00000073756,ENSG00000129566,ENSG00000145632,ENSG00000105642,ENSG00000158691,ENSG00000140464,ENSG00000126759,ENSG00000173846,ENSG00000205307		TNFAIP2,NUAK2,TNFAIP6,TNPO2,MT-ND6,PTGS2,TEP1,PLK2,KCNN1,ZSCAN12,PML,CFP,PLK3,SAP25
GO:BP	positive regulation of nucleic acid-templated transcription	GO:1903508	0.00879012	2.05601	1636	216	37	21100	ENSG00000185215,ENSG00000163545,ENSG00000123610,ENSG00000105576,ENSG00000198695,ENSG00000073756,ENSG00000129566,ENSG00000145632,ENSG00000105642,ENSG00000158691,ENSG00000140464,ENSG00000126759,ENSG00000173846,ENSG00000205307		TNFAIP2,NUAK2,TNFAIP6,TNPO2,MT-ND6,PTGS2,TEP1,PLK2,KCNN1,ZSCAN12,PML,CFP,PLK3,SAP25
GO:BP	cellular response to type I interferon	GO:0071357	0.00880072	2.05548	64	216	7	21100	ENSG00000145632,ENSG00000023445		PLK2,BIRC3
GO:BP	positive regulation of cellular catabolic process	GO:0031331	0.00948946	2.02276	451	216	17	21100	ENSG00000182325,ENSG00000158486,ENSG00000137571,ENSG00000134070,ENSG00000163673,ENSG00000133874,ENSG00000126759,ENSG00000205307		FBXL6,DNAH3,SLCO5A1,IRAK2,DCLK3,RNF122,CFP,SAP25
GO:BP	positive regulation of RNA biosynthetic process	GO:1902680	0.00956016	2.01954	1642	216	37	21100	ENSG00000185215,ENSG00000163545,ENSG00000123610,ENSG00000105576,ENSG00000198695,ENSG00000073756,ENSG00000129566,ENSG00000145632,ENSG00000105642,ENSG00000158691,ENSG00000140464,ENSG00000126759,ENSG00000173846,ENSG00000205307		TNFAIP2,NUAK2,TNFAIP6,TNPO2,MT-ND6,PTGS2,TEP1,PLK2,KCNN1,ZSCAN12,PML,CFP,PLK3,SAP25
GO:BP	protein modification process	GO:0036211	0.0100489	1.99788	3719	216	65	21100	ENSG00000185215,ENSG00000172613,ENSG00000159128,ENSG00000266074,ENSG00000203867,ENSG00000167470,ENSG00000188064,ENSG00000123610,ENSG00000182325,ENSG00000105576,ENSG00000198695,ENSG00000131669,ENSG00000158486,ENSG00000153234,ENSG00000073756,ENSG00000129566,ENSG00000139318,ENSG00000144401,ENSG00000180828,ENSG00000153487,ENSG00000197774,ENSG00000105642,ENSG00000106346,ENSG00000198771,ENSG00000158691…		TNFAIP2,RAD9A,IFNGR2,BAHCC1,RBM20,MIDN,WNT7B,TNFAIP6,FBXL6,TNPO2,MT-ND6,NINJ1,DNAH3,NR4A2,PTGS2,TEP1,DUSP6,METTL21A,BHLHE22,ING1,EME2,KCNN1,USP42,RCSD1,ZSCAN12,PGGHG,ADCY4,CLCF1,CFP,MYH3,SAP25,KLF4
GO:BP	cellular protein modification process	GO:0006464	0.0100489	1.99788	3719	216	65	21100	ENSG00000185215,ENSG00000172613,ENSG00000159128,ENSG00000266074,ENSG00000203867,ENSG00000167470,ENSG00000188064,ENSG00000123610,ENSG00000182325,ENSG00000105576,ENSG00000198695,ENSG00000131669,ENSG00000158486,ENSG00000153234,ENSG00000073756,ENSG00000129566,ENSG00000139318,ENSG00000144401,ENSG00000180828,ENSG00000153487,ENSG00000197774,ENSG00000105642,ENSG00000106346,ENSG00000198771,ENSG00000158691…		TNFAIP2,RAD9A,IFNGR2,BAHCC1,RBM20,MIDN,WNT7B,TNFAIP6,FBXL6,TNPO2,MT-ND6,NINJ1,DNAH3,NR4A2,PTGS2,TEP1,DUSP6,METTL21A,BHLHE22,ING1,EME2,KCNN1,USP42,RCSD1,ZSCAN12,PGGHG,ADCY4,CLCF1,CFP,MYH3,SAP25,KLF4
GO:BP	positive regulation of response to external stimulus	GO:0032103	0.0100622	1.99731	453	216	17	21100	ENSG00000203867,ENSG00000198695,ENSG00000167680,ENSG00000142102,ENSG00000163673,ENSG00000173846,ENSG00000205307		RBM20,MT-ND6,SEMA6B,PGGHG,DCLK3,PLK3,SAP25
GO:BP	positive regulation of signal transduction	GO:0009967	0.0101989	1.99145	1513	216	35	21100	ENSG00000163545,ENSG00000142609,ENSG00000182325,ENSG00000105576,ENSG00000198695,ENSG00000158486,ENSG00000102908,ENSG00000105642,ENSG00000167680,ENSG00000158691,ENSG00000142102,ENSG00000163673,ENSG00000175505,ENSG00000126759,ENSG00000205307,ENSG00000136826,ENSG00000117480		NUAK2,CFAP74,FBXL6,TNPO2,MT-ND6,DNAH3,NFAT5,KCNN1,SEMA6B,ZSCAN12,PGGHG,DCLK3,CLCF1,CFP,SAP25,KLF4,FAAH
GO:BP	T cell activation	GO:0042110	0.0104132	1.98242	504	216	18	21100	ENSG00000203867,ENSG00000164663,ENSG00000105576,ENSG00000077458,ENSG00000167680,ENSG00000106346,ENSG00000023445,ENSG00000175505		RBM20,USP49,TNPO2,FAM76B,SEMA6B,USP42,BIRC3,CLCF1
GO:BP	positive regulation of innate immune response	GO:0045089	0.0106559	1.97241	156	216	10	21100	ENSG00000198695,ENSG00000167680,ENSG00000142102		MT-ND6,SEMA6B,PGGHG
GO:BP	leukocyte differentiation	GO:0002521	0.0126984	1.89625	563	216	19	21100	ENSG00000203867,ENSG00000167470,ENSG00000105576,ENSG00000145632,ENSG00000102878,ENSG00000180376,ENSG00000175505,ENSG00000136826		RBM20,MIDN,TNPO2,PLK2,HSF4,CCDC66,CLCF1,KLF4
GO:BP	positive regulation of response to biotic stimulus	GO:0002833	0.0128798	1.89009	196	216	11	21100	ENSG00000198695,ENSG00000077458,ENSG00000167680,ENSG00000142102		MT-ND6,FAM76B,SEMA6B,PGGHG
GO:BP	positive regulation of T cell cytokine production	GO:0002726	0.0128816	1.89003	26	216	5	21100	ENSG00000105576,ENSG00000129566		TNPO2,TEP1
GO:BP	positive regulation of cellular protein metabolic process	GO:0032270	0.0146675	1.83364	1406	216	33	21100	ENSG00000185215,ENSG00000159128,ENSG00000203867,ENSG00000142609,ENSG00000182325,ENSG00000105576,ENSG00000198695,ENSG00000129566,ENSG00000137571,ENSG00000105642,ENSG00000134070,ENSG00000158691,ENSG00000163673,ENSG00000133874,ENSG00000175505,ENSG00000205307,ENSG00000136826		TNFAIP2,IFNGR2,RBM20,CFAP74,FBXL6,TNPO2,MT-ND6,TEP1,SLCO5A1,KCNN1,IRAK2,ZSCAN12,DCLK3,RNF122,CLCF1,SAP25,KLF4
GO:BP	T-helper 2 cell cytokine production	GO:0035745	0.0154424	1.81128	13	216	4	21100	ENSG00000105576		TNPO2
GO:BP	regulation of T-helper 2 cell cytokine production	GO:2000551	0.0154424	1.81128	13	216	4	21100	ENSG00000105576		TNPO2
GO:BP	response to type I interferon	GO:0034340	0.0161237	1.79254	70	216	7	21100	ENSG00000145632,ENSG00000023445		PLK2,BIRC3
GO:BP	positive regulation of immune effector process	GO:0002699	0.0165206	1.78197	241	216	12	21100	ENSG00000105576,ENSG00000156427,ENSG00000129566,ENSG00000175505,ENSG00000136826		TNPO2,FGF18,TEP1,CLCF1,KLF4
GO:BP	cellular nitrogen compound biosynthetic process	GO:0044271	0.0175577	1.75553	4765	216	77	21100	ENSG00000185215,ENSG00000163545,ENSG00000159128,ENSG00000185561,ENSG00000109787,ENSG00000123610,ENSG00000182325,ENSG00000105576,ENSG00000198695,ENSG00000073756,ENSG00000113504,ENSG00000129566,ENSG00000145632,ENSG00000008710,ENSG00000139318,ENSG00000137571,ENSG00000105642,ENSG00000146374,ENSG00000106346,ENSG00000134070,ENSG00000158691,ENSG00000185946,ENSG00000023445,ENSG00000140464,ENSG00000141837…		TNFAIP2,NUAK2,IFNGR2,TLCD2,KLF3,TNFAIP6,FBXL6,TNPO2,MT-ND6,PTGS2,SLC12A7,TEP1,PLK2,PKD1,DUSP6,SLCO5A1,KCNN1,RSPO3,USP42,IRAK2,ZSCAN12,RNPC3,BIRC3,PML,CACNA1A,PGGHG,EXD1,RNF165,DCLK3,CFP,PLK3,SAP25,FAAH
GO:BP	nuclear-transcribed mRNA poly(A) tail shortening	GO:0000289	0.0189278	1.7229	28	216	5	21100	ENSG00000137571,ENSG00000134070		SLCO5A1,IRAK2
GO:BP	regulation of production of molecular mediator of immune response	GO:0002700	0.0194872	1.71025	167	216	10	21100	ENSG00000105576,ENSG00000129566,ENSG00000167680,ENSG00000023445,ENSG00000175505		TNPO2,TEP1,SEMA6B,BIRC3,CLCF1
GO:BP	RNA 3' uridylation	GO:0071076	0.0226549	1.64484	5	216	3	21100	ENSG00000134070		IRAK2
GO:BP	transposition, RNA-mediated	GO:0032197	0.0226549	1.64484	5	216	3	21100	ENSG00000023445		BIRC3
GO:BP	cellular protein metabolic process	GO:0044267	0.0227906	1.64224	4882	216	78	21100	ENSG00000185215,ENSG00000172613,ENSG00000163545,ENSG00000159128,ENSG00000266074,ENSG00000203867,ENSG00000167470,ENSG00000188064,ENSG00000167874,ENSG00000123610,ENSG00000142609,ENSG00000182325,ENSG00000105576,ENSG00000198695,ENSG00000131669,ENSG00000158486,ENSG00000153234,ENSG00000073756,ENSG00000129566,ENSG00000139318,ENSG00000144401,ENSG00000180828,ENSG00000153487,ENSG00000197774,ENSG00000137571…		TNFAIP2,RAD9A,NUAK2,IFNGR2,BAHCC1,RBM20,MIDN,WNT7B,TMEM88,TNFAIP6,CFAP74,FBXL6,TNPO2,MT-ND6,NINJ1,DNAH3,NR4A2,PTGS2,TEP1,DUSP6,METTL21A,BHLHE22,ING1,EME2,SLCO5A1,KCNN1,USP42,RCSD1,IRAK2,ZSCAN12,PGGHG,DCLK3,ADCY4,RNF122,CLCF1,CFP,MYH3,SAP25,KLF4
GO:BP	positive regulation of adaptive immune response based on somatic recombination of immune receptors built from immunoglobulin superfamily domains	GO:0002824	0.0237892	1.62362	103	216	8	21100	ENSG00000105576,ENSG00000129566,ENSG00000077458,ENSG00000106346		TNPO2,TEP1,FAM76B,USP42
GO:BP	protein autoubiquitination	GO:0051865	0.0279177	1.55412	76	216	7	21100	ENSG00000266074,ENSG00000153487,ENSG00000126759		BAHCC1,ING1,CFP
GO:BP	lymphocyte differentiation	GO:0030098	0.0286457	1.54294	391	216	15	21100	ENSG00000203867,ENSG00000167470,ENSG00000105576,ENSG00000145632,ENSG00000102878,ENSG00000175505,ENSG00000136826		RBM20,MIDN,TNPO2,PLK2,HSF4,CLCF1,KLF4
GO:BP	regulation of viral life cycle	GO:1903900	0.0294784	1.5305	139	216	9	21100	ENSG00000197774,ENSG00000126759		EME2,CFP
GO:BP	regulation of cellular protein metabolic process	GO:0032268	0.0295727	1.52911	2370	216	46	21100	ENSG00000185215,ENSG00000172613,ENSG00000163545,ENSG00000159128,ENSG00000203867,ENSG00000167874,ENSG00000142609,ENSG00000182325,ENSG00000105576,ENSG00000198695,ENSG00000158486,ENSG00000129566,ENSG00000137571,ENSG00000105642,ENSG00000134070,ENSG00000158691,ENSG00000163673,ENSG00000133874,ENSG00000175505,ENSG00000126759,ENSG00000205307,ENSG00000136826		TNFAIP2,RAD9A,NUAK2,IFNGR2,RBM20,TMEM88,CFAP74,FBXL6,TNPO2,MT-ND6,DNAH3,TEP1,SLCO5A1,KCNN1,IRAK2,ZSCAN12,DCLK3,RNF122,CLCF1,CFP,SAP25,KLF4
GO:BP	nucleobase-containing compound catabolic process	GO:0034655	0.0301967	1.52004	442	216	16	21100	ENSG00000182325,ENSG00000137571,ENSG00000134070,ENSG00000023445,ENSG00000141837,ENSG00000142102		FBXL6,SLCO5A1,IRAK2,BIRC3,CACNA1A,PGGHG
GO:BP	regulation of cell-cell adhesion	GO:0022407	0.0319204	1.49593	444	216	16	21100	ENSG00000203867,ENSG00000164663,ENSG00000182325,ENSG00000105576,ENSG00000077458,ENSG00000105642,ENSG00000106346,ENSG00000175505		RBM20,USP49,FBXL6,TNPO2,FAM76B,KCNN1,USP42,CLCF1
GO:BP	positive regulation of adaptive immune response	GO:0002821	0.033716	1.47216	108	216	8	21100	ENSG00000105576,ENSG00000129566,ENSG00000077458,ENSG00000106346		TNPO2,TEP1,FAM76B,USP42
GO:BP	adaptive immune response based on somatic recombination of immune receptors built from immunoglobulin superfamily domains	GO:0002460	0.0352	1.45346	350	216	14	21100	ENSG00000182325,ENSG00000105576,ENSG00000129566,ENSG00000077458,ENSG00000106346,ENSG00000023445,ENSG00000062038		FBXL6,TNPO2,TEP1,FAM76B,USP42,BIRC3,CDH3
GO:BP	vesicle-mediated transport	GO:0016192	0.0359443	1.44437	1604	216	35	21100	ENSG00000136052,ENSG00000203867,ENSG00000204681,ENSG00000182325,ENSG00000168398,ENSG00000146350,ENSG00000156427,ENSG00000100346,ENSG00000142408,ENSG00000187664,ENSG00000145632,ENSG00000158480,ENSG00000169228,ENSG00000164181,ENSG00000020577,ENSG00000023445,ENSG00000102878,ENSG00000164404,ENSG00000135253,ENSG00000133874,ENSG00000136826		SLC41A2,RBM20,GABBR1,FBXL6,BDKRB2,TBC1D32,FGF18,CACNA1I,CACNG8,HAPLN4,PLK2,SPATA2,RAB24,ELOVL7,SAMD4A,BIRC3,HSF4,GDF9,KCP,RNF122,KLF4
GO:BP	localization	GO:0051179	0.0400584	1.39731	6436	216	95	21100	ENSG00000119280,ENSG00000136052,ENSG00000163545,ENSG00000132680,ENSG00000075426,ENSG00000266074,ENSG00000203867,ENSG00000167470,ENSG00000188064,ENSG00000167874,ENSG00000185561,ENSG00000108773,ENSG00000204681,ENSG00000164663,ENSG00000123610,ENSG00000142609,ENSG00000182325,ENSG00000105576,ENSG00000168398,ENSG00000146350,ENSG00000156427,ENSG00000198695,ENSG00000100346,ENSG00000141026,ENSG00000142408…		C1orf198,SLC41A2,NUAK2,KHDC4,FOSL2,BAHCC1,RBM20,MIDN,WNT7B,TMEM88,TLCD2,KAT2A,GABBR1,USP49,TNFAIP6,CFAP74,FBXL6,TNPO2,BDKRB2,TBC1D32,FGF18,MT-ND6,CACNA1I,MED9,CACNG8,HAPLN4,PLK2,SPATA2,PKD1,RAB24,ING1,SLC9A8,ELOVL7,FAM76B,SAMD4A,KCNN1,TNFAIP8,ACCS,USP42,ZSCAN12,BMP7,BIRC3,PGGHG,HSF4,GDF9,KCP,CCDC66,RNF122,CLCF1,CFP,KLF4,AGRN
GO:BP	interleukin-6 production	GO:0032635	0.0436913	1.35961	146	216	9	21100	ENSG00000129566,ENSG00000008710,ENSG00000197774,ENSG00000163673,ENSG00000175505		TEP1,PKD1,EME2,DCLK3,CLCF1
GO:BP	regulation of interleukin-6 production	GO:0032675	0.0436913	1.35961	146	216	9	21100	ENSG00000129566,ENSG00000008710,ENSG00000197774,ENSG00000163673,ENSG00000175505		TEP1,PKD1,EME2,DCLK3,CLCF1
GO:BP	regulation of type 2 immune response	GO:0002828	0.0438447	1.35808	33	216	5	21100	ENSG00000105576		TNPO2
GO:BP	arterial endothelial cell differentiation	GO:0060842	0.044967	1.34711	6	216	3	21100
GO:BP	protein metabolic process	GO:0019538	0.0455249	1.34175	5487	216	84	21100	ENSG00000185215,ENSG00000172613,ENSG00000163545,ENSG00000159128,ENSG00000266074,ENSG00000203867,ENSG00000167470,ENSG00000188064,ENSG00000167874,ENSG00000108773,ENSG00000123610,ENSG00000142609,ENSG00000182325,ENSG00000105576,ENSG00000198695,ENSG00000131669,ENSG00000110583,ENSG00000158486,ENSG00000153234,ENSG00000073756,ENSG00000129566,ENSG00000139318,ENSG00000144401,ENSG00000180828,ENSG00000153487…		TNFAIP2,RAD9A,NUAK2,IFNGR2,BAHCC1,RBM20,MIDN,WNT7B,TMEM88,KAT2A,TNFAIP6,CFAP74,FBXL6,TNPO2,MT-ND6,NINJ1,NAA40,DNAH3,NR4A2,PTGS2,TEP1,DUSP6,METTL21A,BHLHE22,ING1,EME2,SLCO5A1,KCNN1,USP42,RCSD1,WDR60,IRAK2,ZSCAN12,BIRC3,PGGHG,DCLK3,ADCY4,RNF122,CLCF1,CFP,MYH3,SAP25,KLF4
GO:BP	NIK/NF-kappaB signaling	GO:0038061	0.0486894	1.31257	148	216	9	21100	ENSG00000142102,ENSG00000163673,ENSG00000175505		PGGHG,DCLK3,CLCF1
GO:CC	cytosol	GO:0005829	1.54856e-06	5.81007	5420	216	93	21698	ENSG00000136052,ENSG00000185215,ENSG00000172613,ENSG00000163545,ENSG00000159128,ENSG00000203867,ENSG00000188064,ENSG00000110047,ENSG00000185561,ENSG00000204681,ENSG00000164663,ENSG00000123610,ENSG00000142609,ENSG00000182325,ENSG00000156427,ENSG00000198695,ENSG00000131669,ENSG00000110583,ENSG00000100425,ENSG00000100346,ENSG00000141026,ENSG00000198435,ENSG00000073756,ENSG00000187664,ENSG00000145632…		SLC41A2,TNFAIP2,RAD9A,NUAK2,IFNGR2,RBM20,WNT7B,EHD1,TLCD2,GABBR1,USP49,TNFAIP6,CFAP74,FBXL6,FGF18,MT-ND6,NINJ1,NAA40,BRD1,CACNA1I,MED9,NRARP,PTGS2,HAPLN4,PLK2,SPATA2,DUSP6,NFAT5,BHLHE22,ING1,ELOVL7,EME2,SEMA6B,USP42,RCSD1,RNPC3,BMP7,BIRC3,CACNA1A,PGGHG,EXD1,RNF165,DCLK3,ADCY4,RNF122,CLCF1,CFP,AVIL,MYH3
GO:CC	nucleoplasm	GO:0005654	2.91429e-05	4.53547	4215	216	75	21698	ENSG00000185215,ENSG00000163545,ENSG00000203867,ENSG00000167470,ENSG00000188064,ENSG00000185561,ENSG00000164663,ENSG00000123610,ENSG00000182325,ENSG00000105576,ENSG00000156427,ENSG00000198695,ENSG00000110583,ENSG00000100346,ENSG00000158486,ENSG00000073756,ENSG00000113504,ENSG00000129566,ENSG00000187664,ENSG00000145632,ENSG00000139318,ENSG00000164181,ENSG00000077458,ENSG00000137571,ENSG00000020577…		TNFAIP2,NUAK2,RBM20,MIDN,WNT7B,TLCD2,USP49,TNFAIP6,FBXL6,TNPO2,FGF18,MT-ND6,NAA40,CACNA1I,DNAH3,PTGS2,SLC12A7,TEP1,HAPLN4,PLK2,DUSP6,ELOVL7,FAM76B,SLCO5A1,SAMD4A,SEMA6B,RCSD1,IRAK2,RNPC3,CACNA1A,PGGHG,EXD1,CEBPD,CCDC66,CFP,PLK3,SAP25
GO:CC	cytoplasm	GO:0005737	0.000767631	3.11485	12241	216	155	21698	ENSG00000136052,ENSG00000185215,ENSG00000172613,ENSG00000163545,ENSG00000159128,ENSG00000132680,ENSG00000266074,ENSG00000203867,ENSG00000167470,ENSG00000131584,ENSG00000188064,ENSG00000167874,ENSG00000110047,ENSG00000185561,ENSG00000108773,ENSG00000204681,ENSG00000164663,ENSG00000123610,ENSG00000142609,ENSG00000137221,ENSG00000182325,ENSG00000168398,ENSG00000146350,ENSG00000156427,ENSG00000198695…		SLC41A2,TNFAIP2,RAD9A,NUAK2,IFNGR2,KHDC4,BAHCC1,RBM20,MIDN,ACAP3,WNT7B,TMEM88,EHD1,TLCD2,KAT2A,GABBR1,USP49,TNFAIP6,CFAP74,TJAP1,FBXL6,BDKRB2,TBC1D32,FGF18,MT-ND6,NINJ1,NAA40,BRD1,CACNA1I,MED9,DNAH3,NRARP,PTGS2,HAPLN4,PLK2,SPATA2,DUSP6,NFAT5,RAB24,BHLHE22,ING1,ELOVL7,FAM76B,EME2,SLCO5A1,SAMD4A,UBN2,ACCS,SEMA6B,USP42,RCSD1,IRAK2,ZSCAN12,RNPC3,BMP7,BIRC3,CACNA1A,PGGHG,EXD1,CCDC157,RNF165,HSF4,DCLK3…
GO:CC	cytoplasmic vesicle	GO:0031410	0.00638294	2.19498	2463	216	46	21698	ENSG00000136052,ENSG00000163545,ENSG00000203867,ENSG00000204681,ENSG00000182325,ENSG00000168398,ENSG00000146350,ENSG00000156427,ENSG00000100425,ENSG00000100346,ENSG00000141026,ENSG00000198435,ENSG00000169228,ENSG00000164181,ENSG00000077458,ENSG00000020577,ENSG00000157741,ENSG00000110455,ENSG00000187860,ENSG00000102878,ENSG00000163673,ENSG00000164404,ENSG00000133874,ENSG00000126759,ENSG00000136826…		SLC41A2,NUAK2,RBM20,GABBR1,FBXL6,BDKRB2,TBC1D32,FGF18,BRD1,CACNA1I,MED9,NRARP,RAB24,ELOVL7,FAM76B,SAMD4A,UBN2,ACCS,CCDC157,HSF4,DCLK3,GDF9,RNF122,CFP,KLF4,FAAH
GO:CC	intracellular vesicle	GO:0097708	0.00651619	2.18601	2465	216	46	21698	ENSG00000136052,ENSG00000163545,ENSG00000203867,ENSG00000204681,ENSG00000182325,ENSG00000168398,ENSG00000146350,ENSG00000156427,ENSG00000100425,ENSG00000100346,ENSG00000141026,ENSG00000198435,ENSG00000169228,ENSG00000164181,ENSG00000077458,ENSG00000020577,ENSG00000157741,ENSG00000110455,ENSG00000187860,ENSG00000102878,ENSG00000163673,ENSG00000164404,ENSG00000133874,ENSG00000126759,ENSG00000136826…		SLC41A2,NUAK2,RBM20,GABBR1,FBXL6,BDKRB2,TBC1D32,FGF18,BRD1,CACNA1I,MED9,NRARP,RAB24,ELOVL7,FAM76B,SAMD4A,UBN2,ACCS,CCDC157,HSF4,DCLK3,GDF9,RNF122,CFP,KLF4,FAAH
GO:CC	nuclear lumen	GO:0031981	0.0176632	1.75293	5500	216	81	21698	ENSG00000185215,ENSG00000163545,ENSG00000203867,ENSG00000167470,ENSG00000188064,ENSG00000185561,ENSG00000164663,ENSG00000123610,ENSG00000182325,ENSG00000105576,ENSG00000156427,ENSG00000198695,ENSG00000110583,ENSG00000100346,ENSG00000158486,ENSG00000073756,ENSG00000113504,ENSG00000129566,ENSG00000187664,ENSG00000145632,ENSG00000139318,ENSG00000153487,ENSG00000164181,ENSG00000077458,ENSG00000137571…		TNFAIP2,NUAK2,RBM20,MIDN,WNT7B,TLCD2,USP49,TNFAIP6,FBXL6,TNPO2,FGF18,MT-ND6,NAA40,CACNA1I,DNAH3,PTGS2,SLC12A7,TEP1,HAPLN4,PLK2,DUSP6,ING1,ELOVL7,FAM76B,SLCO5A1,SAMD4A,SEMA6B,RCSD1,IRAK2,RNPC3,BIRC3,CACNA1A,PGGHG,EXD1,CEBPD,CCDC66,CFP,PLK3,SAP25
GO:CC	membrane	GO:0016020	0.0293885	1.53182	9845	216	126	21698	ENSG00000119280,ENSG00000136052,ENSG00000159128,ENSG00000132680,ENSG00000075426,ENSG00000266074,ENSG00000167470,ENSG00000131584,ENSG00000167874,ENSG00000108773,ENSG00000164663,ENSG00000123610,ENSG00000142609,ENSG00000137221,ENSG00000182325,ENSG00000168398,ENSG00000146350,ENSG00000156427,ENSG00000198695,ENSG00000100346,ENSG00000141026,ENSG00000198435,ENSG00000153234,ENSG00000142408,ENSG00000073756…		C1orf198,SLC41A2,IFNGR2,KHDC4,FOSL2,BAHCC1,MIDN,ACAP3,TMEM88,KAT2A,USP49,TNFAIP6,CFAP74,TJAP1,FBXL6,BDKRB2,TBC1D32,FGF18,MT-ND6,CACNA1I,MED9,NRARP,NR4A2,CACNG8,PTGS2,HAPLN4,SPATA2,PKD1,C3,RAB24,BHLHE22,ING1,SLC9A8,FAM76B,GABPB2,SAMD4A,KCNN1,TNFAIP8,ACCS,SEMA6B,USP42,GCH1,IRAK2,BMP7,BIRC3,CCDC157,HSF4,DCLK3,ADCY4,GDF9,KCP,CCDC66,RNF122,CLCF1,AVIL,MYH3,KLF4,AGRN
GO:CC	vesicle	GO:0031982	0.037478	1.42622	3957	216	62	21698	ENSG00000136052,ENSG00000163545,ENSG00000203867,ENSG00000204681,ENSG00000182325,ENSG00000168398,ENSG00000146350,ENSG00000156427,ENSG00000100425,ENSG00000100346,ENSG00000141026,ENSG00000198435,ENSG00000169228,ENSG00000164181,ENSG00000077458,ENSG00000020577,ENSG00000157741,ENSG00000110455,ENSG00000142102,ENSG00000187860,ENSG00000102878,ENSG00000163673,ENSG00000062038,ENSG00000164404,ENSG00000133874…		SLC41A2,NUAK2,RBM20,GABBR1,FBXL6,BDKRB2,TBC1D32,FGF18,BRD1,CACNA1I,MED9,NRARP,RAB24,ELOVL7,FAM76B,SAMD4A,UBN2,ACCS,PGGHG,CCDC157,HSF4,DCLK3,CDH3,GDF9,RNF122,CFP,KLF4,FAAH
GO:CC	cytosol	GO:0005829	1.54856e-06	5.81007	5420	216	93	21698	ENSG00000136052,ENSG00000185215,ENSG00000172613,ENSG00000163545,ENSG00000159128,ENSG00000203867,ENSG00000188064,ENSG00000110047,ENSG00000185561,ENSG00000204681,ENSG00000164663,ENSG00000123610,ENSG00000142609,ENSG00000182325,ENSG00000156427,ENSG00000198695,ENSG00000131669,ENSG00000110583,ENSG00000100425,ENSG00000100346,ENSG00000141026,ENSG00000198435,ENSG00000073756,ENSG00000187664,ENSG00000145632…		SLC41A2,TNFAIP2,RAD9A,NUAK2,IFNGR2,RBM20,WNT7B,EHD1,TLCD2,GABBR1,USP49,TNFAIP6,CFAP74,FBXL6,FGF18,MT-ND6,NINJ1,NAA40,BRD1,CACNA1I,MED9,NRARP,PTGS2,HAPLN4,PLK2,SPATA2,DUSP6,NFAT5,BHLHE22,ING1,ELOVL7,EME2,SEMA6B,USP42,RCSD1,RNPC3,BMP7,BIRC3,CACNA1A,PGGHG,EXD1,RNF165,DCLK3,ADCY4,RNF122,CLCF1,CFP,AVIL,MYH3
GO:CC	nucleoplasm	GO:0005654	2.91429e-05	4.53547	4215	216	75	21698	ENSG00000185215,ENSG00000163545,ENSG00000203867,ENSG00000167470,ENSG00000188064,ENSG00000185561,ENSG00000164663,ENSG00000123610,ENSG00000182325,ENSG00000105576,ENSG00000156427,ENSG00000198695,ENSG00000110583,ENSG00000100346,ENSG00000158486,ENSG00000073756,ENSG00000113504,ENSG00000129566,ENSG00000187664,ENSG00000145632,ENSG00000139318,ENSG00000164181,ENSG00000077458,ENSG00000137571,ENSG00000020577…		TNFAIP2,NUAK2,RBM20,MIDN,WNT7B,TLCD2,USP49,TNFAIP6,FBXL6,TNPO2,FGF18,MT-ND6,NAA40,CACNA1I,DNAH3,PTGS2,SLC12A7,TEP1,HAPLN4,PLK2,DUSP6,ELOVL7,FAM76B,SLCO5A1,SAMD4A,SEMA6B,RCSD1,IRAK2,RNPC3,CACNA1A,PGGHG,EXD1,CEBPD,CCDC66,CFP,PLK3,SAP25
GO:CC	cytoplasm	GO:0005737	0.000767631	3.11485	12241	216	155	21698	ENSG00000136052,ENSG00000185215,ENSG00000172613,ENSG00000163545,ENSG00000159128,ENSG00000132680,ENSG00000266074,ENSG00000203867,ENSG00000167470,ENSG00000131584,ENSG00000188064,ENSG00000167874,ENSG00000110047,ENSG00000185561,ENSG00000108773,ENSG00000204681,ENSG00000164663,ENSG00000123610,ENSG00000142609,ENSG00000137221,ENSG00000182325,ENSG00000168398,ENSG00000146350,ENSG00000156427,ENSG00000198695…		SLC41A2,TNFAIP2,RAD9A,NUAK2,IFNGR2,KHDC4,BAHCC1,RBM20,MIDN,ACAP3,WNT7B,TMEM88,EHD1,TLCD2,KAT2A,GABBR1,USP49,TNFAIP6,CFAP74,TJAP1,FBXL6,BDKRB2,TBC1D32,FGF18,MT-ND6,NINJ1,NAA40,BRD1,CACNA1I,MED9,DNAH3,NRARP,PTGS2,HAPLN4,PLK2,SPATA2,DUSP6,NFAT5,RAB24,BHLHE22,ING1,ELOVL7,FAM76B,EME2,SLCO5A1,SAMD4A,UBN2,ACCS,SEMA6B,USP42,RCSD1,IRAK2,ZSCAN12,RNPC3,BMP7,BIRC3,CACNA1A,PGGHG,EXD1,CCDC157,RNF165,HSF4,DCLK3…
GO:CC	cytoplasmic vesicle	GO:0031410	0.00638294	2.19498	2463	216	46	21698	ENSG00000136052,ENSG00000163545,ENSG00000203867,ENSG00000204681,ENSG00000182325,ENSG00000168398,ENSG00000146350,ENSG00000156427,ENSG00000100425,ENSG00000100346,ENSG00000141026,ENSG00000198435,ENSG00000169228,ENSG00000164181,ENSG00000077458,ENSG00000020577,ENSG00000157741,ENSG00000110455,ENSG00000187860,ENSG00000102878,ENSG00000163673,ENSG00000164404,ENSG00000133874,ENSG00000126759,ENSG00000136826…		SLC41A2,NUAK2,RBM20,GABBR1,FBXL6,BDKRB2,TBC1D32,FGF18,BRD1,CACNA1I,MED9,NRARP,RAB24,ELOVL7,FAM76B,SAMD4A,UBN2,ACCS,CCDC157,HSF4,DCLK3,GDF9,RNF122,CFP,KLF4,FAAH
GO:CC	intracellular vesicle	GO:0097708	0.00651619	2.18601	2465	216	46	21698	ENSG00000136052,ENSG00000163545,ENSG00000203867,ENSG00000204681,ENSG00000182325,ENSG00000168398,ENSG00000146350,ENSG00000156427,ENSG00000100425,ENSG00000100346,ENSG00000141026,ENSG00000198435,ENSG00000169228,ENSG00000164181,ENSG00000077458,ENSG00000020577,ENSG00000157741,ENSG00000110455,ENSG00000187860,ENSG00000102878,ENSG00000163673,ENSG00000164404,ENSG00000133874,ENSG00000126759,ENSG00000136826…		SLC41A2,NUAK2,RBM20,GABBR1,FBXL6,BDKRB2,TBC1D32,FGF18,BRD1,CACNA1I,MED9,NRARP,RAB24,ELOVL7,FAM76B,SAMD4A,UBN2,ACCS,CCDC157,HSF4,DCLK3,GDF9,RNF122,CFP,KLF4,FAAH
GO:CC	nuclear lumen	GO:0031981	0.0176632	1.75293	5500	216	81	21698	ENSG00000185215,ENSG00000163545,ENSG00000203867,ENSG00000167470,ENSG00000188064,ENSG00000185561,ENSG00000164663,ENSG00000123610,ENSG00000182325,ENSG00000105576,ENSG00000156427,ENSG00000198695,ENSG00000110583,ENSG00000100346,ENSG00000158486,ENSG00000073756,ENSG00000113504,ENSG00000129566,ENSG00000187664,ENSG00000145632,ENSG00000139318,ENSG00000153487,ENSG00000164181,ENSG00000077458,ENSG00000137571…		TNFAIP2,NUAK2,RBM20,MIDN,WNT7B,TLCD2,USP49,TNFAIP6,FBXL6,TNPO2,FGF18,MT-ND6,NAA40,CACNA1I,DNAH3,PTGS2,SLC12A7,TEP1,HAPLN4,PLK2,DUSP6,ING1,ELOVL7,FAM76B,SLCO5A1,SAMD4A,SEMA6B,RCSD1,IRAK2,RNPC3,BIRC3,CACNA1A,PGGHG,EXD1,CEBPD,CCDC66,CFP,PLK3,SAP25
GO:CC	membrane	GO:0016020	0.0293885	1.53182	9845	216	126	21698	ENSG00000119280,ENSG00000136052,ENSG00000159128,ENSG00000132680,ENSG00000075426,ENSG00000266074,ENSG00000167470,ENSG00000131584,ENSG00000167874,ENSG00000108773,ENSG00000164663,ENSG00000123610,ENSG00000142609,ENSG00000137221,ENSG00000182325,ENSG00000168398,ENSG00000146350,ENSG00000156427,ENSG00000198695,ENSG00000100346,ENSG00000141026,ENSG00000198435,ENSG00000153234,ENSG00000142408,ENSG00000073756…		C1orf198,SLC41A2,IFNGR2,KHDC4,FOSL2,BAHCC1,MIDN,ACAP3,TMEM88,KAT2A,USP49,TNFAIP6,CFAP74,TJAP1,FBXL6,BDKRB2,TBC1D32,FGF18,MT-ND6,CACNA1I,MED9,NRARP,NR4A2,CACNG8,PTGS2,HAPLN4,SPATA2,PKD1,C3,RAB24,BHLHE22,ING1,SLC9A8,FAM76B,GABPB2,SAMD4A,KCNN1,TNFAIP8,ACCS,SEMA6B,USP42,GCH1,IRAK2,BMP7,BIRC3,CCDC157,HSF4,DCLK3,ADCY4,GDF9,KCP,CCDC66,RNF122,CLCF1,AVIL,MYH3,KLF4,AGRN
GO:CC	vesicle	GO:0031982	0.037478	1.42622	3957	216	62	21698	ENSG00000136052,ENSG00000163545,ENSG00000203867,ENSG00000204681,ENSG00000182325,ENSG00000168398,ENSG00000146350,ENSG00000156427,ENSG00000100425,ENSG00000100346,ENSG00000141026,ENSG00000198435,ENSG00000169228,ENSG00000164181,ENSG00000077458,ENSG00000020577,ENSG00000157741,ENSG00000110455,ENSG00000142102,ENSG00000187860,ENSG00000102878,ENSG00000163673,ENSG00000062038,ENSG00000164404,ENSG00000133874…		SLC41A2,NUAK2,RBM20,GABBR1,FBXL6,BDKRB2,TBC1D32,FGF18,BRD1,CACNA1I,MED9,NRARP,RAB24,ELOVL7,FAM76B,SAMD4A,UBN2,ACCS,PGGHG,CCDC157,HSF4,DCLK3,CDH3,GDF9,RNF122,CFP,KLF4,FAAH
KEGG	NOD-like receptor signaling pathway	KEGG:04621	6.49357e-05	4.18752	175	104	13	7559	ENSG00000163545,ENSG00000182325,ENSG00000163673		NUAK2,FBXL6,DCLK3
KEGG	RIG-I-like receptor signaling pathway	KEGG:04622	0.000345709	3.46129	68	104	8	7559	ENSG00000163545,ENSG00000197774		NUAK2,EME2
KEGG	Toll-like receptor signaling pathway	KEGG:04620	0.00605567	2.21784	100	104	8	7559	ENSG00000163545		NUAK2
KEGG	Influenza A	KEGG:05164	0.00711752	2.14767	163	104	10	7559	ENSG00000163545,ENSG00000142609,ENSG00000197774		NUAK2,CFAP74,EME2
KEGG	Measles	KEGG:05162	0.00875077	2.05795	135	104	9	7559	ENSG00000163545,ENSG00000142609,ENSG00000197774		NUAK2,CFAP74,EME2
KEGG	Shigellosis	KEGG:05131	0.00939553	2.02708	239	104	12	7559	ENSG00000163545,ENSG00000182325,ENSG00000167680,ENSG00000106346,ENSG00000163673		NUAK2,FBXL6,SEMA6B,USP42,DCLK3
KEGG	Coronavirus disease - COVID-19	KEGG:05171	0.0112815	1.94763	207	104	11	7559	ENSG00000163545,ENSG00000197774,ENSG00000167680		NUAK2,EME2,SEMA6B
KEGG	TNF signaling pathway	KEGG:04668	0.0119056	1.92425	110	104	8	7559	ENSG00000163545,ENSG00000203867		NUAK2,RBM20
KEGG	Cytosolic DNA-sensing pathway	KEGG:04623	0.0152113	1.81783	60	104	6	7559	ENSG00000163545,ENSG00000167680,ENSG00000023445		NUAK2,SEMA6B,BIRC3
KEGG	Th1 and Th2 cell differentiation	KEGG:04658	0.0158751	1.79928	86	104	7	7559	ENSG00000163545,ENSG00000185561,ENSG00000105576,ENSG00000106346		NUAK2,TLCD2,TNPO2,USP42
KEGG	IL-17 signaling pathway	KEGG:04657	0.0226083	1.64573	91	104	7	7559	ENSG00000172613,ENSG00000163545		RAD9A,NUAK2
KEGG	Epstein-Barr virus infection	KEGG:05169	0.026327	1.5796	191	104	10	7559	ENSG00000163545,ENSG00000185561,ENSG00000142609		NUAK2,TLCD2,CFAP74
KEGG	Hepatitis B	KEGG:05161	0.0302924	1.51867	159	104	9	7559	ENSG00000163545,ENSG00000142609,ENSG00000197774		NUAK2,CFAP74,EME2
REAC	Cytokine Signaling in Immune system	REAC:R-HSA-1280215	8.51e-09	8.06997	705	142	34	10770	ENSG00000163545,ENSG00000203867,ENSG00000123610,ENSG00000182325,ENSG00000105576,ENSG00000145632,ENSG00000198771,ENSG00000142102,ENSG00000102878,ENSG00000163673,ENSG00000062038,ENSG00000126759,ENSG00000136826		NUAK2,RBM20,TNFAIP6,FBXL6,TNPO2,PLK2,RCSD1,PGGHG,HSF4,DCLK3,CDH3,CFP,KLF4
REAC	Immune System	REAC:R-HSA-168256	1.41e-07	6.85048	2041	142	59	10770	ENSG00000136052,ENSG00000163545,ENSG00000203867,ENSG00000185561,ENSG00000123610,ENSG00000182325,ENSG00000105576,ENSG00000198435,ENSG00000145632,ENSG00000008710,ENSG00000169228,ENSG00000153487,ENSG00000077458,ENSG00000197774,ENSG00000167680,ENSG00000106346,ENSG00000198771,ENSG00000023445,ENSG00000142102,ENSG00000102878,ENSG00000163673,ENSG00000129467,ENSG00000062038,ENSG00000175505,ENSG00000126759…		SLC41A2,NUAK2,RBM20,TLCD2,TNFAIP6,FBXL6,TNPO2,NRARP,PLK2,PKD1,RAB24,ING1,FAM76B,EME2,SEMA6B,USP42,RCSD1,BIRC3,PGGHG,HSF4,DCLK3,ADCY4,CDH3,CLCF1,CFP,MYH3,KLF4
REAC	Interferon Signaling	REAC:R-HSA-913531	1.42324e-05	4.84672	193	142	15	10770	ENSG00000182325,ENSG00000145632,ENSG00000198771,ENSG00000142102,ENSG00000126759		FBXL6,PLK2,RCSD1,PGGHG,CFP
REAC	TRAF6 mediated IRF7 activation	REAC:R-HSA-933541	3.93128e-05	4.40547	30	142	7	10770	ENSG00000197774		EME2
REAC	DDX58/IFIH1-mediated induction of interferon-alpha/beta	REAC:R-HSA-168928	4.58429e-05	4.33873	82	142	10	10770	ENSG00000163545,ENSG00000197774,ENSG00000198771		NUAK2,EME2,RCSD1
REAC	TRAF3-dependent IRF activation pathway	REAC:R-HSA-918233	0.000417774	3.37906	15	142	5	10770	ENSG00000197774		EME2
REAC	Negative regulators of DDX58/IFIH1 signaling	REAC:R-HSA-936440	0.00233273	2.63214	35	142	6	10770	ENSG00000197774,ENSG00000198771		EME2,RCSD1
REAC	Signaling by Interleukins	REAC:R-HSA-449147	0.00384904	2.41465	460	142	19	10770	ENSG00000163545,ENSG00000203867,ENSG00000123610,ENSG00000105576,ENSG00000142102,ENSG00000102878,ENSG00000163673,ENSG00000062038		NUAK2,RBM20,TNFAIP6,TNPO2,PGGHG,HSF4,DCLK3,CDH3
REAC	Interleukin-1 family signaling	REAC:R-HSA-446652	0.0060307	2.21963	139	142	10	10770	ENSG00000163545,ENSG00000142102,ENSG00000163673,ENSG00000062038		NUAK2,PGGHG,DCLK3,CDH3
REAC	Interferon gamma signaling	REAC:R-HSA-877300	0.0075875	2.1199	87	142	8	10770	ENSG00000182325,ENSG00000145632,ENSG00000126759		FBXL6,PLK2,CFP
REAC	Toll Like Receptor 3 (TLR3) Cascade	REAC:R-HSA-168164	0.0114358	1.94173	92	142	8	10770	ENSG00000163545,ENSG00000163673		NUAK2,DCLK3
REAC	Toll-like Receptor Cascades	REAC:R-HSA-168898	0.0146861	1.83309	154	142	10	10770	ENSG00000163545,ENSG00000163673		NUAK2,DCLK3
REAC	TRIF(TICAM1)-mediated TLR4 signaling	REAC:R-HSA-937061	0.015586	1.80727	96	142	8	10770	ENSG00000163545,ENSG00000163673		NUAK2,DCLK3
REAC	MyD88-independent TLR4 cascade	REAC:R-HSA-166166	0.015586	1.80727	96	142	8	10770	ENSG00000163545,ENSG00000163673		NUAK2,DCLK3
REAC	STING mediated induction of host immune responses	REAC:R-HSA-1834941	0.0194213	1.71172	16	142	4	10770	ENSG00000167680,ENSG00000023445,ENSG00000126759		SEMA6B,BIRC3,CFP
REAC	Toll Like Receptor 4 (TLR4) Cascade	REAC:R-HSA-166016	0.0249899	1.60223	132	142	9	10770	ENSG00000163545,ENSG00000163673		NUAK2,DCLK3
TF	Factor: IRF; motif: RRAANTGAAASYGNV	TF:M00772	5.01e-08	7.30053	1023	224	39	19958	ENSG00000203867,ENSG00000144908,ENSG00000164663,ENSG00000142609,ENSG00000198695,ENSG00000100425,ENSG00000141026,ENSG00000142408,ENSG00000197818,ENSG00000077458,ENSG00000157741,ENSG00000198771,ENSG00000134070,ENSG00000023445,ENSG00000142102,ENSG00000163673,ENSG00000062038,ENSG00000126759,ENSG00000173846		RBM20,ALDH1L1,USP49,CFAP74,MT-ND6,BRD1,MED9,CACNG8,SLC9A8,FAM76B,UBN2,RCSD1,IRAK2,BIRC3,PGGHG,DCLK3,CDH3,CFP,PLK3
TF	Factor: IRF-8; motif: NCGAAACCGAAACYN; match class: 1	TF:M11683_1	1.29e-07	6.89069	820	224	34	19958	ENSG00000203867,ENSG00000204681,ENSG00000137221,ENSG00000105576,ENSG00000198695,ENSG00000100425,ENSG00000100346,ENSG00000129566,ENSG00000145632,ENSG00000102908,ENSG00000153487,ENSG00000164181,ENSG00000077458,ENSG00000197774,ENSG00000157741,ENSG00000106346,ENSG00000102878,ENSG00000179044,ENSG00000180376,ENSG00000126759		RBM20,GABBR1,TJAP1,TNPO2,MT-ND6,BRD1,CACNA1I,TEP1,PLK2,NFAT5,ING1,ELOVL7,FAM76B,EME2,UBN2,USP42,HSF4,EXOC3L1,CCDC66,CFP
TF	Factor: IRF-8; motif: NYGAAACYGAAACTN	TF:M11684	9.72e-07	6.01255	4713	224	95	19958	ENSG00000172613,ENSG00000132680,ENSG00000203867,ENSG00000131584,ENSG00000144908,ENSG00000185561,ENSG00000204681,ENSG00000164663,ENSG00000142609,ENSG00000137221,ENSG00000105576,ENSG00000150401,ENSG00000198695,ENSG00000100425,ENSG00000100346,ENSG00000142408,ENSG00000113504,ENSG00000129566,ENSG00000145632,ENSG00000008710,ENSG00000102908,ENSG00000169228,ENSG00000153487,ENSG00000197818,ENSG00000164181…		RAD9A,KHDC4,RBM20,ACAP3,ALDH1L1,TLCD2,GABBR1,USP49,CFAP74,TJAP1,TNPO2,DCUN1D2,MT-ND6,BRD1,CACNA1I,CACNG8,SLC12A7,TEP1,PLK2,PKD1,NFAT5,RAB24,ING1,SLC9A8,ELOVL7,FAM76B,EME2,UBN2,SEMA6B,USP42,GCH1,RCSD1,PGGHG,CCDC157,RNF165,HSF4,DCLK3,ADCY4,EXOC3L1,CDH3,GDF9,CCDC66,CLCF1,CFP,MYH3,PLK3,FAAH
TF	Factor: IRF-3; motif: NGGAAANGGAAASNGAAACN	TF:M11676	1.28995e-05	4.88943	558	224	25	19958	ENSG00000203867,ENSG00000168398,ENSG00000198695,ENSG00000100346,ENSG00000145632,ENSG00000008710,ENSG00000164181,ENSG00000077458,ENSG00000197774,ENSG00000179044,ENSG00000086730,ENSG00000126759,ENSG00000173846		RBM20,BDKRB2,MT-ND6,CACNA1I,PLK2,PKD1,ELOVL7,FAM76B,EME2,EXOC3L1,LAT2,CFP,PLK3
TF	Factor: IRF-7; motif: TNSGAAWNCGAAANTNNN	TF:M00453	2.23165e-05	4.65137	3115	224	69	19958	ENSG00000172613,ENSG00000075426,ENSG00000203867,ENSG00000144908,ENSG00000204681,ENSG00000142609,ENSG00000105576,ENSG00000198695,ENSG00000100425,ENSG00000100346,ENSG00000142408,ENSG00000145632,ENSG00000169228,ENSG00000153487,ENSG00000197818,ENSG00000164181,ENSG00000077458,ENSG00000197774,ENSG00000157741,ENSG00000106346,ENSG00000142102,ENSG00000102878,ENSG00000163673,ENSG00000129467,ENSG00000179044…		RAD9A,FOSL2,RBM20,ALDH1L1,GABBR1,CFAP74,TNPO2,MT-ND6,BRD1,CACNA1I,CACNG8,PLK2,RAB24,ING1,SLC9A8,ELOVL7,FAM76B,EME2,UBN2,USP42,PGGHG,HSF4,DCLK3,ADCY4,EXOC3L1,CDH3,GDF9,CFP,MYH3,PLK3
TF	Factor: IRF-1; motif: NAAANNGAAAGTGAAASTRN	TF:M09629	2.61936e-05	4.5818	336	224	19	19958	ENSG00000203867,ENSG00000198695,ENSG00000197818,ENSG00000077458,ENSG00000198771,ENSG00000142102,ENSG00000163673,ENSG00000062038,ENSG00000126759,ENSG00000173846		RBM20,MT-ND6,SLC9A8,FAM76B,RCSD1,PGGHG,DCLK3,CDH3,CFP,PLK3
TF	Factor: IRF-7; motif: NCGAAANCGAAANYN	TF:M11679	3.25786e-05	4.48707	629	224	26	19958	ENSG00000144908,ENSG00000204681,ENSG00000198695,ENSG00000100425,ENSG00000142408,ENSG00000153487,ENSG00000164181,ENSG00000197774,ENSG00000157741,ENSG00000106346,ENSG00000142102,ENSG00000102878		ALDH1L1,GABBR1,MT-ND6,BRD1,CACNG8,ING1,ELOVL7,EME2,UBN2,USP42,PGGHG,HSF4
TF	Factor: IRF7; motif: NCGAAARYGAAANT	TF:M04018	3.25786e-05	4.48707	629	224	26	19958	ENSG00000144908,ENSG00000204681,ENSG00000198695,ENSG00000100425,ENSG00000142408,ENSG00000153487,ENSG00000197818,ENSG00000197774,ENSG00000157741,ENSG00000163673,ENSG00000126759		ALDH1L1,GABBR1,MT-ND6,BRD1,CACNG8,ING1,SLC9A8,EME2,UBN2,DCLK3,CFP
TF	Factor: IRF-2; motif: NAAANNGAAAGTGAAASTRN	TF:M09957	3.76026e-05	4.42478	272	224	17	19958	ENSG00000203867,ENSG00000198695,ENSG00000197818,ENSG00000077458,ENSG00000198771,ENSG00000142102,ENSG00000163673,ENSG00000062038,ENSG00000126759,ENSG00000173846		RBM20,MT-ND6,SLC9A8,FAM76B,RCSD1,PGGHG,DCLK3,CDH3,CFP,PLK3
TF	Factor: IRF-8; motif: NYGAAACYGAAACTN; match class: 1	TF:M11684_1	5.76862e-05	4.23893	837	224	30	19958	ENSG00000203867,ENSG00000137221,ENSG00000105576,ENSG00000100346,ENSG00000142408,ENSG00000129566,ENSG00000145632,ENSG00000153487,ENSG00000077458,ENSG00000197774,ENSG00000157741,ENSG00000106346,ENSG00000179044,ENSG00000180376,ENSG00000126759		RBM20,TJAP1,TNPO2,CACNA1I,CACNG8,TEP1,PLK2,ING1,FAM76B,EME2,UBN2,USP42,EXOC3L1,CCDC66,CFP
TF	Factor: STAT2; motif: NRGAAANNGAAACTNA	TF:M09733	0.000100376	3.99837	2890	224	64	19958	ENSG00000172613,ENSG00000132680,ENSG00000203867,ENSG00000137221,ENSG00000198695,ENSG00000100425,ENSG00000100346,ENSG00000129566,ENSG00000145632,ENSG00000153487,ENSG00000197818,ENSG00000164181,ENSG00000077458,ENSG00000197774,ENSG00000157741,ENSG00000106346,ENSG00000023445,ENSG00000142102,ENSG00000187860,ENSG00000163673,ENSG00000129467,ENSG00000179044,ENSG00000164404,ENSG00000126759,ENSG00000109063…		RAD9A,KHDC4,RBM20,TJAP1,MT-ND6,BRD1,CACNA1I,TEP1,PLK2,ING1,SLC9A8,ELOVL7,FAM76B,EME2,UBN2,USP42,BIRC3,PGGHG,CCDC157,DCLK3,ADCY4,EXOC3L1,GDF9,CFP,MYH3,PLK3
TF	Factor: IRF-8; motif: NCGAAACCGAAACYN	TF:M11683	0.000211913	3.67384	4747	224	89	19958	ENSG00000172613,ENSG00000132680,ENSG00000203867,ENSG00000131584,ENSG00000144908,ENSG00000185561,ENSG00000204681,ENSG00000123610,ENSG00000142609,ENSG00000137221,ENSG00000105576,ENSG00000150401,ENSG00000198695,ENSG00000100425,ENSG00000100346,ENSG00000142408,ENSG00000129566,ENSG00000145632,ENSG00000008710,ENSG00000102908,ENSG00000169228,ENSG00000153487,ENSG00000197818,ENSG00000164181,ENSG00000077458…		RAD9A,KHDC4,RBM20,ACAP3,ALDH1L1,TLCD2,GABBR1,TNFAIP6,CFAP74,TJAP1,TNPO2,DCUN1D2,MT-ND6,BRD1,CACNA1I,CACNG8,TEP1,PLK2,PKD1,NFAT5,RAB24,ING1,SLC9A8,ELOVL7,FAM76B,EME2,UBN2,SEMA6B,USP42,GCH1,PGGHG,RNF165,HSF4,DCLK3,ADCY4,EXOC3L1,CDH3,GDF9,LAT2,CCDC66,CFP,PLK3
TF	Factor: IRF-2; motif: NGAAASYGAAAS	TF:M11664	0.000226662	3.64462	1670	224	44	19958	ENSG00000172613,ENSG00000203867,ENSG00000144908,ENSG00000137221,ENSG00000198695,ENSG00000100425,ENSG00000142408,ENSG00000153487,ENSG00000197818,ENSG00000164181,ENSG00000077458,ENSG00000197774,ENSG00000157741,ENSG00000106346,ENSG00000142102,ENSG00000179044,ENSG00000062038,ENSG00000180376,ENSG00000126759,ENSG00000173846		RAD9A,RBM20,ALDH1L1,TJAP1,MT-ND6,BRD1,CACNG8,ING1,SLC9A8,ELOVL7,FAM76B,EME2,UBN2,USP42,PGGHG,EXOC3L1,CDH3,CCDC66,CFP,PLK3
TF	Factor: IRF1; motif: NNNYASTTTCACTTTCNNTTT	TF:M07216	0.000364669	3.4381	438	224	20	19958	ENSG00000203867,ENSG00000198695,ENSG00000197818,ENSG00000077458,ENSG00000197774,ENSG00000198771,ENSG00000142102,ENSG00000163673,ENSG00000062038,ENSG00000126759,ENSG00000173846		RBM20,MT-ND6,SLC9A8,FAM76B,EME2,RCSD1,PGGHG,DCLK3,CDH3,CFP,PLK3
TF	Factor: IRF-8; motif: NYGAAASYGAAACYN	TF:M11682	0.000762539	3.11774	3831	224	75	19958	ENSG00000172613,ENSG00000132680,ENSG00000203867,ENSG00000144908,ENSG00000142609,ENSG00000137221,ENSG00000105576,ENSG00000198695,ENSG00000100425,ENSG00000100346,ENSG00000142408,ENSG00000129566,ENSG00000145632,ENSG00000169228,ENSG00000153487,ENSG00000197818,ENSG00000164181,ENSG00000077458,ENSG00000197774,ENSG00000157741,ENSG00000167680,ENSG00000106346,ENSG00000142102,ENSG00000102878,ENSG00000163673…		RAD9A,KHDC4,RBM20,ALDH1L1,CFAP74,TJAP1,TNPO2,MT-ND6,BRD1,CACNA1I,CACNG8,TEP1,PLK2,RAB24,ING1,SLC9A8,ELOVL7,FAM76B,EME2,UBN2,SEMA6B,USP42,PGGHG,HSF4,DCLK3,ADCY4,EXOC3L1,CDH3,GDF9,CCDC66,CFP,PLK3
TF	Factor: IRF-8; motif: NCGAAACYGAAACYN	TF:M11685	0.0013523	2.86893	1657	224	42	19958	ENSG00000172613,ENSG00000131584,ENSG00000144908,ENSG00000137221,ENSG00000198695,ENSG00000100425,ENSG00000142408,ENSG00000153487,ENSG00000197818,ENSG00000164181,ENSG00000077458,ENSG00000197774,ENSG00000157741,ENSG00000106346,ENSG00000142102,ENSG00000163673,ENSG00000129467,ENSG00000126759,ENSG00000173846		RAD9A,ACAP3,ALDH1L1,TJAP1,MT-ND6,BRD1,CACNG8,ING1,SLC9A8,ELOVL7,FAM76B,EME2,UBN2,USP42,PGGHG,DCLK3,ADCY4,CFP,PLK3
TF	Factor: IRF8; motif: NCGAAACCGAAACT	TF:M04020	0.00354592	2.45027	1014	224	30	19958	ENSG00000144908,ENSG00000198695,ENSG00000100425,ENSG00000142408,ENSG00000153487,ENSG00000197818,ENSG00000164181,ENSG00000077458,ENSG00000197774,ENSG00000157741,ENSG00000106346,ENSG00000163673,ENSG00000129467,ENSG00000126759		ALDH1L1,MT-ND6,BRD1,CACNG8,ING1,SLC9A8,ELOVL7,FAM76B,EME2,UBN2,USP42,DCLK3,ADCY4,CFP
TF	Factor: IRF-4; motif: NYGAAASYGAAACYN	TF:M11686	0.00473075	2.32507	3425	224	67	19958	ENSG00000172613,ENSG00000132680,ENSG00000203867,ENSG00000144908,ENSG00000142609,ENSG00000137221,ENSG00000105576,ENSG00000198695,ENSG00000100425,ENSG00000100346,ENSG00000142408,ENSG00000129566,ENSG00000145632,ENSG00000153487,ENSG00000197818,ENSG00000164181,ENSG00000077458,ENSG00000197774,ENSG00000157741,ENSG00000167680,ENSG00000106346,ENSG00000131979,ENSG00000142102,ENSG00000141622,ENSG00000102878…		RAD9A,KHDC4,RBM20,ALDH1L1,CFAP74,TJAP1,TNPO2,MT-ND6,BRD1,CACNA1I,CACNG8,TEP1,PLK2,ING1,SLC9A8,ELOVL7,FAM76B,EME2,UBN2,SEMA6B,USP42,GCH1,PGGHG,RNF165,HSF4,DCLK3,ADCY4,CDH3,CCDC66,CFP,PLK3
TF	Factor: IRF1; motif: NNNYASTTTCACTTTCNNTTT; match class: 1	TF:M07216_1	0.00679869	2.16758	35	224	6	19958	ENSG00000203867,ENSG00000077458,ENSG00000126759		RBM20,FAM76B,CFP
TF	Factor: IRF-2; motif: NGAAASYGAAAS	TF:M11665	0.00770177	2.11341	2424	224	52	19958	ENSG00000172613,ENSG00000203867,ENSG00000144908,ENSG00000137221,ENSG00000198695,ENSG00000100425,ENSG00000142408,ENSG00000153487,ENSG00000197818,ENSG00000164181,ENSG00000077458,ENSG00000197774,ENSG00000157741,ENSG00000167680,ENSG00000106346,ENSG00000142102,ENSG00000102878,ENSG00000163673,ENSG00000179044,ENSG00000062038,ENSG00000180376,ENSG00000126759,ENSG00000173846		RAD9A,RBM20,ALDH1L1,TJAP1,MT-ND6,BRD1,CACNG8,ING1,SLC9A8,ELOVL7,FAM76B,EME2,UBN2,SEMA6B,USP42,PGGHG,HSF4,DCLK3,EXOC3L1,CDH3,CCDC66,CFP,PLK3
TF	Factor: IRF-4; motif: KRAAMNGAAANYN	TF:M07323	0.0109222	1.96169	960	224	28	19958	ENSG00000119280,ENSG00000144908,ENSG00000142609,ENSG00000105576,ENSG00000198695,ENSG00000142408,ENSG00000153487,ENSG00000197818,ENSG00000077458,ENSG00000157741,ENSG00000106346,ENSG00000163673,ENSG00000129467,ENSG00000126759		C1orf198,ALDH1L1,CFAP74,TNPO2,MT-ND6,CACNG8,ING1,SLC9A8,FAM76B,UBN2,USP42,DCLK3,ADCY4,CFP
TF	Factor: IRF-4; motif: NCGAAACCGAAACYN	TF:M11687	0.0111036	1.95454	3654	224	69	19958	ENSG00000172613,ENSG00000132680,ENSG00000203867,ENSG00000131584,ENSG00000144908,ENSG00000204681,ENSG00000123610,ENSG00000142609,ENSG00000137221,ENSG00000105576,ENSG00000150401,ENSG00000198695,ENSG00000100425,ENSG00000142408,ENSG00000129566,ENSG00000145632,ENSG00000153487,ENSG00000197818,ENSG00000164181,ENSG00000077458,ENSG00000197774,ENSG00000157741,ENSG00000167680,ENSG00000106346,ENSG00000142102…		RAD9A,KHDC4,RBM20,ACAP3,ALDH1L1,GABBR1,TNFAIP6,CFAP74,TJAP1,TNPO2,DCUN1D2,MT-ND6,BRD1,CACNG8,TEP1,PLK2,ING1,SLC9A8,ELOVL7,FAM76B,EME2,UBN2,SEMA6B,USP42,PGGHG,HSF4,DCLK3,ADCY4,EXOC3L1,CDH3,CCDC66,CFP,PLK3
TF	Factor: PRDM1; motif: NRAAAGTGAAAGTNN	TF:M03916	0.0259471	1.58591	949	224	27	19958	ENSG00000119280,ENSG00000203867,ENSG00000110455,ENSG00000167680,ENSG00000198771,ENSG00000142102,ENSG00000163673,ENSG00000179044,ENSG00000062038,ENSG00000180376		C1orf198,RBM20,ACCS,SEMA6B,RCSD1,PGGHG,DCLK3,EXOC3L1,CDH3,CCDC66
TF	Factor: IRF-5; motif: NYGAAACCGAAACY	TF:M11670	0.028419	1.54639	843	224	25	19958	ENSG00000144908,ENSG00000198695,ENSG00000100425,ENSG00000129566,ENSG00000153487,ENSG00000197818,ENSG00000164181,ENSG00000077458,ENSG00000197774,ENSG00000157741,ENSG00000106346,ENSG00000126759,ENSG00000173846		ALDH1L1,MT-ND6,BRD1,TEP1,ING1,SLC9A8,ELOVL7,FAM76B,EME2,UBN2,USP42,CFP,PLK3
TF	Factor: IRF-2; motif: NAANYGAAASYR; match class: 1	TF:M08775_1	0.0333941	1.47633	2759	224	55	19958	ENSG00000203867,ENSG00000131584,ENSG00000188064,ENSG00000137221,ENSG00000168398,ENSG00000146350,ENSG00000198695,ENSG00000100425,ENSG00000145632,ENSG00000008710,ENSG00000180828,ENSG00000153487,ENSG00000077458,ENSG00000197774,ENSG00000157741,ENSG00000106346,ENSG00000198771,ENSG00000134070,ENSG00000142102,ENSG00000178997,ENSG00000187860,ENSG00000102878,ENSG00000163673,ENSG00000062038,ENSG00000180376…		RBM20,ACAP3,WNT7B,TJAP1,BDKRB2,TBC1D32,MT-ND6,BRD1,PLK2,PKD1,BHLHE22,ING1,FAM76B,EME2,UBN2,USP42,RCSD1,IRAK2,PGGHG,EXD1,CCDC157,HSF4,DCLK3,CDH3,CCDC66,CFP,PLK3,FAAH
TF	Factor: IRF-1; motif: NNRAAANNGAAASN	TF:M07045	0.0377736	1.42281	543	224	19	19958	ENSG00000144908,ENSG00000198695,ENSG00000100425,ENSG00000142408,ENSG00000153487,ENSG00000197818,ENSG00000077458,ENSG00000163673,ENSG00000126759,ENSG00000173846		ALDH1L1,MT-ND6,BRD1,CACNG8,ING1,SLC9A8,FAM76B,DCLK3,CFP,PLK3
TF	Factor: IRF; motif: RRAANTGAAASYGNV	TF:M00772	5.01e-08	7.30053	1023	224	39	19958	ENSG00000203867,ENSG00000144908,ENSG00000164663,ENSG00000142609,ENSG00000198695,ENSG00000100425,ENSG00000141026,ENSG00000142408,ENSG00000197818,ENSG00000077458,ENSG00000157741,ENSG00000198771,ENSG00000134070,ENSG00000023445,ENSG00000142102,ENSG00000163673,ENSG00000062038,ENSG00000126759,ENSG00000173846		RBM20,ALDH1L1,USP49,CFAP74,MT-ND6,BRD1,MED9,CACNG8,SLC9A8,FAM76B,UBN2,RCSD1,IRAK2,BIRC3,PGGHG,DCLK3,CDH3,CFP,PLK3
TF	Factor: IRF-8; motif: NCGAAACCGAAACYN; match class: 1	TF:M11683_1	1.29e-07	6.89069	820	224	34	19958	ENSG00000203867,ENSG00000204681,ENSG00000137221,ENSG00000105576,ENSG00000198695,ENSG00000100425,ENSG00000100346,ENSG00000129566,ENSG00000145632,ENSG00000102908,ENSG00000153487,ENSG00000164181,ENSG00000077458,ENSG00000197774,ENSG00000157741,ENSG00000106346,ENSG00000102878,ENSG00000179044,ENSG00000180376,ENSG00000126759		RBM20,GABBR1,TJAP1,TNPO2,MT-ND6,BRD1,CACNA1I,TEP1,PLK2,NFAT5,ING1,ELOVL7,FAM76B,EME2,UBN2,USP42,HSF4,EXOC3L1,CCDC66,CFP
TF	Factor: IRF-8; motif: NYGAAACYGAAACTN	TF:M11684	9.72e-07	6.01255	4713	224	95	19958	ENSG00000172613,ENSG00000132680,ENSG00000203867,ENSG00000131584,ENSG00000144908,ENSG00000185561,ENSG00000204681,ENSG00000164663,ENSG00000142609,ENSG00000137221,ENSG00000105576,ENSG00000150401,ENSG00000198695,ENSG00000100425,ENSG00000100346,ENSG00000142408,ENSG00000113504,ENSG00000129566,ENSG00000145632,ENSG00000008710,ENSG00000102908,ENSG00000169228,ENSG00000153487,ENSG00000197818,ENSG00000164181…		RAD9A,KHDC4,RBM20,ACAP3,ALDH1L1,TLCD2,GABBR1,USP49,CFAP74,TJAP1,TNPO2,DCUN1D2,MT-ND6,BRD1,CACNA1I,CACNG8,SLC12A7,TEP1,PLK2,PKD1,NFAT5,RAB24,ING1,SLC9A8,ELOVL7,FAM76B,EME2,UBN2,SEMA6B,USP42,GCH1,RCSD1,PGGHG,CCDC157,RNF165,HSF4,DCLK3,ADCY4,EXOC3L1,CDH3,GDF9,CCDC66,CLCF1,CFP,MYH3,PLK3,FAAH
TF	Factor: IRF-3; motif: NGGAAANGGAAASNGAAACN	TF:M11676	1.28995e-05	4.88943	558	224	25	19958	ENSG00000203867,ENSG00000168398,ENSG00000198695,ENSG00000100346,ENSG00000145632,ENSG00000008710,ENSG00000164181,ENSG00000077458,ENSG00000197774,ENSG00000179044,ENSG00000086730,ENSG00000126759,ENSG00000173846		RBM20,BDKRB2,MT-ND6,CACNA1I,PLK2,PKD1,ELOVL7,FAM76B,EME2,EXOC3L1,LAT2,CFP,PLK3
TF	Factor: IRF-7; motif: TNSGAAWNCGAAANTNNN	TF:M00453	2.23165e-05	4.65137	3115	224	69	19958	ENSG00000172613,ENSG00000075426,ENSG00000203867,ENSG00000144908,ENSG00000204681,ENSG00000142609,ENSG00000105576,ENSG00000198695,ENSG00000100425,ENSG00000100346,ENSG00000142408,ENSG00000145632,ENSG00000169228,ENSG00000153487,ENSG00000197818,ENSG00000164181,ENSG00000077458,ENSG00000197774,ENSG00000157741,ENSG00000106346,ENSG00000142102,ENSG00000102878,ENSG00000163673,ENSG00000129467,ENSG00000179044…		RAD9A,FOSL2,RBM20,ALDH1L1,GABBR1,CFAP74,TNPO2,MT-ND6,BRD1,CACNA1I,CACNG8,PLK2,RAB24,ING1,SLC9A8,ELOVL7,FAM76B,EME2,UBN2,USP42,PGGHG,HSF4,DCLK3,ADCY4,EXOC3L1,CDH3,GDF9,CFP,MYH3,PLK3
TF	Factor: IRF-1; motif: NAAANNGAAAGTGAAASTRN	TF:M09629	2.61936e-05	4.5818	336	224	19	19958	ENSG00000203867,ENSG00000198695,ENSG00000197818,ENSG00000077458,ENSG00000198771,ENSG00000142102,ENSG00000163673,ENSG00000062038,ENSG00000126759,ENSG00000173846		RBM20,MT-ND6,SLC9A8,FAM76B,RCSD1,PGGHG,DCLK3,CDH3,CFP,PLK3
TF	Factor: IRF-7; motif: NCGAAANCGAAANYN	TF:M11679	3.25786e-05	4.48707	629	224	26	19958	ENSG00000144908,ENSG00000204681,ENSG00000198695,ENSG00000100425,ENSG00000142408,ENSG00000153487,ENSG00000164181,ENSG00000197774,ENSG00000157741,ENSG00000106346,ENSG00000142102,ENSG00000102878		ALDH1L1,GABBR1,MT-ND6,BRD1,CACNG8,ING1,ELOVL7,EME2,UBN2,USP42,PGGHG,HSF4
TF	Factor: IRF7; motif: NCGAAARYGAAANT	TF:M04018	3.25786e-05	4.48707	629	224	26	19958	ENSG00000144908,ENSG00000204681,ENSG00000198695,ENSG00000100425,ENSG00000142408,ENSG00000153487,ENSG00000197818,ENSG00000197774,ENSG00000157741,ENSG00000163673,ENSG00000126759		ALDH1L1,GABBR1,MT-ND6,BRD1,CACNG8,ING1,SLC9A8,EME2,UBN2,DCLK3,CFP
TF	Factor: IRF-2; motif: NAAANNGAAAGTGAAASTRN	TF:M09957	3.76026e-05	4.42478	272	224	17	19958	ENSG00000203867,ENSG00000198695,ENSG00000197818,ENSG00000077458,ENSG00000198771,ENSG00000142102,ENSG00000163673,ENSG00000062038,ENSG00000126759,ENSG00000173846		RBM20,MT-ND6,SLC9A8,FAM76B,RCSD1,PGGHG,DCLK3,CDH3,CFP,PLK3
TF	Factor: IRF-8; motif: NYGAAACYGAAACTN; match class: 1	TF:M11684_1	5.76862e-05	4.23893	837	224	30	19958	ENSG00000203867,ENSG00000137221,ENSG00000105576,ENSG00000100346,ENSG00000142408,ENSG00000129566,ENSG00000145632,ENSG00000153487,ENSG00000077458,ENSG00000197774,ENSG00000157741,ENSG00000106346,ENSG00000179044,ENSG00000180376,ENSG00000126759		RBM20,TJAP1,TNPO2,CACNA1I,CACNG8,TEP1,PLK2,ING1,FAM76B,EME2,UBN2,USP42,EXOC3L1,CCDC66,CFP
TF	Factor: STAT2; motif: NRGAAANNGAAACTNA	TF:M09733	0.000100376	3.99837	2890	224	64	19958	ENSG00000172613,ENSG00000132680,ENSG00000203867,ENSG00000137221,ENSG00000198695,ENSG00000100425,ENSG00000100346,ENSG00000129566,ENSG00000145632,ENSG00000153487,ENSG00000197818,ENSG00000164181,ENSG00000077458,ENSG00000197774,ENSG00000157741,ENSG00000106346,ENSG00000023445,ENSG00000142102,ENSG00000187860,ENSG00000163673,ENSG00000129467,ENSG00000179044,ENSG00000164404,ENSG00000126759,ENSG00000109063…		RAD9A,KHDC4,RBM20,TJAP1,MT-ND6,BRD1,CACNA1I,TEP1,PLK2,ING1,SLC9A8,ELOVL7,FAM76B,EME2,UBN2,USP42,BIRC3,PGGHG,CCDC157,DCLK3,ADCY4,EXOC3L1,GDF9,CFP,MYH3,PLK3
TF	Factor: IRF-8; motif: NCGAAACCGAAACYN	TF:M11683	0.000211913	3.67384	4747	224	89	19958	ENSG00000172613,ENSG00000132680,ENSG00000203867,ENSG00000131584,ENSG00000144908,ENSG00000185561,ENSG00000204681,ENSG00000123610,ENSG00000142609,ENSG00000137221,ENSG00000105576,ENSG00000150401,ENSG00000198695,ENSG00000100425,ENSG00000100346,ENSG00000142408,ENSG00000129566,ENSG00000145632,ENSG00000008710,ENSG00000102908,ENSG00000169228,ENSG00000153487,ENSG00000197818,ENSG00000164181,ENSG00000077458…		RAD9A,KHDC4,RBM20,ACAP3,ALDH1L1,TLCD2,GABBR1,TNFAIP6,CFAP74,TJAP1,TNPO2,DCUN1D2,MT-ND6,BRD1,CACNA1I,CACNG8,TEP1,PLK2,PKD1,NFAT5,RAB24,ING1,SLC9A8,ELOVL7,FAM76B,EME2,UBN2,SEMA6B,USP42,GCH1,PGGHG,RNF165,HSF4,DCLK3,ADCY4,EXOC3L1,CDH3,GDF9,LAT2,CCDC66,CFP,PLK3
TF	Factor: IRF-2; motif: NGAAASYGAAAS	TF:M11664	0.000226662	3.64462	1670	224	44	19958	ENSG00000172613,ENSG00000203867,ENSG00000144908,ENSG00000137221,ENSG00000198695,ENSG00000100425,ENSG00000142408,ENSG00000153487,ENSG00000197818,ENSG00000164181,ENSG00000077458,ENSG00000197774,ENSG00000157741,ENSG00000106346,ENSG00000142102,ENSG00000179044,ENSG00000062038,ENSG00000180376,ENSG00000126759,ENSG00000173846		RAD9A,RBM20,ALDH1L1,TJAP1,MT-ND6,BRD1,CACNG8,ING1,SLC9A8,ELOVL7,FAM76B,EME2,UBN2,USP42,PGGHG,EXOC3L1,CDH3,CCDC66,CFP,PLK3
TF	Factor: IRF1; motif: NNNYASTTTCACTTTCNNTTT	TF:M07216	0.000364669	3.4381	438	224	20	19958	ENSG00000203867,ENSG00000198695,ENSG00000197818,ENSG00000077458,ENSG00000197774,ENSG00000198771,ENSG00000142102,ENSG00000163673,ENSG00000062038,ENSG00000126759,ENSG00000173846		RBM20,MT-ND6,SLC9A8,FAM76B,EME2,RCSD1,PGGHG,DCLK3,CDH3,CFP,PLK3
TF	Factor: IRF-8; motif: NYGAAASYGAAACYN	TF:M11682	0.000762539	3.11774	3831	224	75	19958	ENSG00000172613,ENSG00000132680,ENSG00000203867,ENSG00000144908,ENSG00000142609,ENSG00000137221,ENSG00000105576,ENSG00000198695,ENSG00000100425,ENSG00000100346,ENSG00000142408,ENSG00000129566,ENSG00000145632,ENSG00000169228,ENSG00000153487,ENSG00000197818,ENSG00000164181,ENSG00000077458,ENSG00000197774,ENSG00000157741,ENSG00000167680,ENSG00000106346,ENSG00000142102,ENSG00000102878,ENSG00000163673…		RAD9A,KHDC4,RBM20,ALDH1L1,CFAP74,TJAP1,TNPO2,MT-ND6,BRD1,CACNA1I,CACNG8,TEP1,PLK2,RAB24,ING1,SLC9A8,ELOVL7,FAM76B,EME2,UBN2,SEMA6B,USP42,PGGHG,HSF4,DCLK3,ADCY4,EXOC3L1,CDH3,GDF9,CCDC66,CFP,PLK3
TF	Factor: IRF-8; motif: NCGAAACYGAAACYN	TF:M11685	0.0013523	2.86893	1657	224	42	19958	ENSG00000172613,ENSG00000131584,ENSG00000144908,ENSG00000137221,ENSG00000198695,ENSG00000100425,ENSG00000142408,ENSG00000153487,ENSG00000197818,ENSG00000164181,ENSG00000077458,ENSG00000197774,ENSG00000157741,ENSG00000106346,ENSG00000142102,ENSG00000163673,ENSG00000129467,ENSG00000126759,ENSG00000173846		RAD9A,ACAP3,ALDH1L1,TJAP1,MT-ND6,BRD1,CACNG8,ING1,SLC9A8,ELOVL7,FAM76B,EME2,UBN2,USP42,PGGHG,DCLK3,ADCY4,CFP,PLK3
TF	Factor: IRF8; motif: NCGAAACCGAAACT	TF:M04020	0.00354592	2.45027	1014	224	30	19958	ENSG00000144908,ENSG00000198695,ENSG00000100425,ENSG00000142408,ENSG00000153487,ENSG00000197818,ENSG00000164181,ENSG00000077458,ENSG00000197774,ENSG00000157741,ENSG00000106346,ENSG00000163673,ENSG00000129467,ENSG00000126759		ALDH1L1,MT-ND6,BRD1,CACNG8,ING1,SLC9A8,ELOVL7,FAM76B,EME2,UBN2,USP42,DCLK3,ADCY4,CFP
TF	Factor: IRF-4; motif: NYGAAASYGAAACYN	TF:M11686	0.00473075	2.32507	3425	224	67	19958	ENSG00000172613,ENSG00000132680,ENSG00000203867,ENSG00000144908,ENSG00000142609,ENSG00000137221,ENSG00000105576,ENSG00000198695,ENSG00000100425,ENSG00000100346,ENSG00000142408,ENSG00000129566,ENSG00000145632,ENSG00000153487,ENSG00000197818,ENSG00000164181,ENSG00000077458,ENSG00000197774,ENSG00000157741,ENSG00000167680,ENSG00000106346,ENSG00000131979,ENSG00000142102,ENSG00000141622,ENSG00000102878…		RAD9A,KHDC4,RBM20,ALDH1L1,CFAP74,TJAP1,TNPO2,MT-ND6,BRD1,CACNA1I,CACNG8,TEP1,PLK2,ING1,SLC9A8,ELOVL7,FAM76B,EME2,UBN2,SEMA6B,USP42,GCH1,PGGHG,RNF165,HSF4,DCLK3,ADCY4,CDH3,CCDC66,CFP,PLK3
TF	Factor: IRF1; motif: NNNYASTTTCACTTTCNNTTT; match class: 1	TF:M07216_1	0.00679869	2.16758	35	224	6	19958	ENSG00000203867,ENSG00000077458,ENSG00000126759		RBM20,FAM76B,CFP
TF	Factor: IRF-2; motif: NGAAASYGAAAS	TF:M11665	0.00770177	2.11341	2424	224	52	19958	ENSG00000172613,ENSG00000203867,ENSG00000144908,ENSG00000137221,ENSG00000198695,ENSG00000100425,ENSG00000142408,ENSG00000153487,ENSG00000197818,ENSG00000164181,ENSG00000077458,ENSG00000197774,ENSG00000157741,ENSG00000167680,ENSG00000106346,ENSG00000142102,ENSG00000102878,ENSG00000163673,ENSG00000179044,ENSG00000062038,ENSG00000180376,ENSG00000126759,ENSG00000173846		RAD9A,RBM20,ALDH1L1,TJAP1,MT-ND6,BRD1,CACNG8,ING1,SLC9A8,ELOVL7,FAM76B,EME2,UBN2,SEMA6B,USP42,PGGHG,HSF4,DCLK3,EXOC3L1,CDH3,CCDC66,CFP,PLK3
TF	Factor: IRF-4; motif: KRAAMNGAAANYN	TF:M07323	0.0109222	1.96169	960	224	28	19958	ENSG00000119280,ENSG00000144908,ENSG00000142609,ENSG00000105576,ENSG00000198695,ENSG00000142408,ENSG00000153487,ENSG00000197818,ENSG00000077458,ENSG00000157741,ENSG00000106346,ENSG00000163673,ENSG00000129467,ENSG00000126759		C1orf198,ALDH1L1,CFAP74,TNPO2,MT-ND6,CACNG8,ING1,SLC9A8,FAM76B,UBN2,USP42,DCLK3,ADCY4,CFP
TF	Factor: IRF-4; motif: NCGAAACCGAAACYN	TF:M11687	0.0111036	1.95454	3654	224	69	19958	ENSG00000172613,ENSG00000132680,ENSG00000203867,ENSG00000131584,ENSG00000144908,ENSG00000204681,ENSG00000123610,ENSG00000142609,ENSG00000137221,ENSG00000105576,ENSG00000150401,ENSG00000198695,ENSG00000100425,ENSG00000142408,ENSG00000129566,ENSG00000145632,ENSG00000153487,ENSG00000197818,ENSG00000164181,ENSG00000077458,ENSG00000197774,ENSG00000157741,ENSG00000167680,ENSG00000106346,ENSG00000142102…		RAD9A,KHDC4,RBM20,ACAP3,ALDH1L1,GABBR1,TNFAIP6,CFAP74,TJAP1,TNPO2,DCUN1D2,MT-ND6,BRD1,CACNG8,TEP1,PLK2,ING1,SLC9A8,ELOVL7,FAM76B,EME2,UBN2,SEMA6B,USP42,PGGHG,HSF4,DCLK3,ADCY4,EXOC3L1,CDH3,CCDC66,CFP,PLK3
TF	Factor: PRDM1; motif: NRAAAGTGAAAGTNN	TF:M03916	0.0259471	1.58591	949	224	27	19958	ENSG00000119280,ENSG00000203867,ENSG00000110455,ENSG00000167680,ENSG00000198771,ENSG00000142102,ENSG00000163673,ENSG00000179044,ENSG00000062038,ENSG00000180376		C1orf198,RBM20,ACCS,SEMA6B,RCSD1,PGGHG,DCLK3,EXOC3L1,CDH3,CCDC66
TF	Factor: IRF-5; motif: NYGAAACCGAAACY	TF:M11670	0.028419	1.54639	843	224	25	19958	ENSG00000144908,ENSG00000198695,ENSG00000100425,ENSG00000129566,ENSG00000153487,ENSG00000197818,ENSG00000164181,ENSG00000077458,ENSG00000197774,ENSG00000157741,ENSG00000106346,ENSG00000126759,ENSG00000173846		ALDH1L1,MT-ND6,BRD1,TEP1,ING1,SLC9A8,ELOVL7,FAM76B,EME2,UBN2,USP42,CFP,PLK3
TF	Factor: IRF-2; motif: NAANYGAAASYR; match class: 1	TF:M08775_1	0.0333941	1.47633	2759	224	55	19958	ENSG00000203867,ENSG00000131584,ENSG00000188064,ENSG00000137221,ENSG00000168398,ENSG00000146350,ENSG00000198695,ENSG00000100425,ENSG00000145632,ENSG00000008710,ENSG00000180828,ENSG00000153487,ENSG00000077458,ENSG00000197774,ENSG00000157741,ENSG00000106346,ENSG00000198771,ENSG00000134070,ENSG00000142102,ENSG00000178997,ENSG00000187860,ENSG00000102878,ENSG00000163673,ENSG00000062038,ENSG00000180376…		RBM20,ACAP3,WNT7B,TJAP1,BDKRB2,TBC1D32,MT-ND6,BRD1,PLK2,PKD1,BHLHE22,ING1,FAM76B,EME2,UBN2,USP42,RCSD1,IRAK2,PGGHG,EXD1,CCDC157,HSF4,DCLK3,CDH3,CCDC66,CFP,PLK3,FAAH
TF	Factor: IRF-1; motif: NNRAAANNGAAASN	TF:M07045	0.0377736	1.42281	543	224	19	19958	ENSG00000144908,ENSG00000198695,ENSG00000100425,ENSG00000142408,ENSG00000153487,ENSG00000197818,ENSG00000077458,ENSG00000163673,ENSG00000126759,ENSG00000173846		ALDH1L1,MT-ND6,BRD1,CACNG8,ING1,SLC9A8,FAM76B,DCLK3,CFP,PLK3

## Sheet: B
Supporting Table 2		colored rows denote terms discussed in the main text
B - enrichment terms of mouse constitutive-low genes
type	term_name	term_id	adjusted_p_value	negative_log10_of_adjusted_p_value	term_size	query_size	intersection_size	effective_domain_size	detailed list of genes	detailed list of gene names
GO:BP	signaling	GO:0023052	0.00691727	2.16007	6451	149	72	21100	ENSG00000110218,ENSG00000134070,ENSG00000158286,ENSG00000159200,ENSG00000102003,ENSG00000142224,ENSG00000132915,ENSG00000213658,ENSG00000115009,ENSG00000078814,ENSG00000143257,ENSG00000140279,ENSG00000128271,ENSG00000105613,ENSG00000181001,ENSG00000134061,ENSG00000171121,ENSG00000157388,ENSG00000121351,ENSG00000116717,ENSG00000009950,ENSG00000141682,ENSG00000167604,ENSG00000177570,ENSG00000187764…	PANX1,IRAK2,RNF207,RCAN1,SYP,IL19,PDE6A,LAT,CCL20,MYH7B,NR1I3,DUOX2,ADORA2A,MAST1,OR52N1,CD180,KCNMB3,CACNA1D,IAPP,GADD45A,MLXIPL,PMAIP1,NFKBID,SAMD12,SEMA4D,OAS2,ADAP1,OR1I1,LRRD1,OAS3,TNFRSF25,OR11G2,FRS3,CHRNA10,CNKSR3,MUC20,RRAD,MAS1,GPR82,PPP3CC,TNFSF14,FRMPD1,HNF1A,MACC1,GIGYF1,GABRE,PGF,IL1A,CAPRIN2,AGER,CD70,CNTN2,C17orf99,MTSS1,KCNA1,KCNN2,GNRH1,NPFFR1,TF,NR4A3,IL1B,PRLHR,OR5A2,MST1,KCNM…
GO:BP	cell communication	GO:0007154	0.00977906	2.0097	6508	149	72	21100	ENSG00000110218,ENSG00000134070,ENSG00000158286,ENSG00000159200,ENSG00000102003,ENSG00000142224,ENSG00000132915,ENSG00000213658,ENSG00000115009,ENSG00000078814,ENSG00000143257,ENSG00000140279,ENSG00000128271,ENSG00000105613,ENSG00000181001,ENSG00000134061,ENSG00000171121,ENSG00000157388,ENSG00000121351,ENSG00000116717,ENSG00000009950,ENSG00000141682,ENSG00000167604,ENSG00000177570,ENSG00000187764…	PANX1,IRAK2,RNF207,RCAN1,SYP,IL19,PDE6A,LAT,CCL20,MYH7B,NR1I3,DUOX2,ADORA2A,MAST1,OR52N1,CD180,KCNMB3,CACNA1D,IAPP,GADD45A,MLXIPL,PMAIP1,NFKBID,SAMD12,SEMA4D,OAS2,ADAP1,OR1I1,LRRD1,OAS3,TNFRSF25,OR11G2,FRS3,CHRNA10,CNKSR3,MUC20,RRAD,MAS1,GPR82,PPP3CC,TNFSF14,FRMPD1,HNF1A,MACC1,GIGYF1,GABRE,PGF,IL1A,CAPRIN2,AGER,CD70,CNTN2,C17orf99,MTSS1,KCNA1,KCNN2,GNRH1,NPFFR1,TF,NR4A3,IL1B,PRLHR,OR5A2,MST1,KCNM…
GO:BP	regulation of cellular process	GO:0050794	0.0173155	1.76156	11193	149	105	21100	ENSG00000159873,ENSG00000134070,ENSG00000134954,ENSG00000067082,ENSG00000112659,ENSG00000144161,ENSG00000158286,ENSG00000134317,ENSG00000159200,ENSG00000102003,ENSG00000142224,ENSG00000132915,ENSG00000213658,ENSG00000115009,ENSG00000100867,ENSG00000058453,ENSG00000167080,ENSG00000078814,ENSG00000143257,ENSG00000140279,ENSG00000182324,ENSG00000128271,ENSG00000105613,ENSG00000181001,ENSG00000134061…	CCDC117,IRAK2,ETS1,KLF6,CUL9,ZC3H8,RNF207,GRHL1,RCAN1,SYP,IL19,PDE6A,LAT,CCL20,DHRS2,CROCC,B4GALNT2,MYH7B,NR1I3,DUOX2,KCNJ14,ADORA2A,MAST1,OR52N1,CD180,CACNA1D,IAPP,GADD45A,MLXIPL,PMAIP1,NFKBID,SAMD12,SEMA4D,OAS2,BRICD5,ATCAY,ADAP1,HLA-DOB,OR1I1,IER3,LRRD1,OAS3,CAMTA2,TNFRSF25,KLHL21,OR11G2,FRS3,CHRNA10,CNKSR3,CEP290,MUC20,RRAD,MAS1,SS18L1,GPR82,PPP3CC,TNFSF14,FRMPD1,HNF1A,WTAP,NFE2L3,MACC1,GIGYF…
GO:BP	leukocyte cell-cell adhesion	GO:0007159	0.0243274	1.6139	373	149	12	21100	ENSG00000134954,ENSG00000144161,ENSG00000128271,ENSG00000167604,ENSG00000187764,ENSG00000241106,ENSG00000125735,ENSG00000115008,ENSG00000204305,ENSG00000125726,ENSG00000119508,ENSG00000125538	ETS1,ZC3H8,ADORA2A,NFKBID,SEMA4D,HLA-DOB,TNFSF14,IL1A,AGER,CD70,NR4A3,IL1B
GO:BP	signal transduction	GO:0007165	0.033739	1.47187	5957	149	66	21100	ENSG00000134070,ENSG00000159200,ENSG00000102003,ENSG00000142224,ENSG00000132915,ENSG00000213658,ENSG00000115009,ENSG00000078814,ENSG00000143257,ENSG00000140279,ENSG00000128271,ENSG00000105613,ENSG00000181001,ENSG00000134061,ENSG00000157388,ENSG00000121351,ENSG00000116717,ENSG00000009950,ENSG00000141682,ENSG00000167604,ENSG00000177570,ENSG00000187764,ENSG00000111335,ENSG00000105963,ENSG00000094661…	IRAK2,RCAN1,SYP,IL19,PDE6A,LAT,CCL20,MYH7B,NR1I3,DUOX2,ADORA2A,MAST1,OR52N1,CD180,CACNA1D,IAPP,GADD45A,MLXIPL,PMAIP1,NFKBID,SAMD12,SEMA4D,OAS2,ADAP1,OR1I1,LRRD1,OAS3,TNFRSF25,OR11G2,FRS3,CHRNA10,CNKSR3,MUC20,RRAD,MAS1,GPR82,PPP3CC,TNFSF14,FRMPD1,HNF1A,MACC1,GIGYF1,GABRE,PGF,IL1A,CAPRIN2,AGER,CD70,CNTN2,C17orf99,MTSS1,KCNA1,GNRH1,NPFFR1,TF,NR4A3,IL1B,PRLHR,OR5A2,MST1,LRRC39,LTB4R2,SYNGAP1,TICAM1,M…
GO:BP	cell-cell adhesion	GO:0098609	0.0418268	1.37855	913	149	19	21100	ENSG00000134954,ENSG00000144161,ENSG00000167080,ENSG00000128271,ENSG00000167604,ENSG00000105371,ENSG00000187764,ENSG00000241106,ENSG00000125735,ENSG00000171815,ENSG00000115008,ENSG00000204305,ENSG00000125726,ENSG00000184144,ENSG00000105376,ENSG00000106404,ENSG00000119508,ENSG00000125538,ENSG00000134757	ETS1,ZC3H8,B4GALNT2,ADORA2A,NFKBID,ICAM4,SEMA4D,HLA-DOB,TNFSF14,PCDHB1,IL1A,AGER,CD70,CNTN2,ICAM5,CLDN15,NR4A3,IL1B,DSG3
GO:BP	regulation of leukocyte cell-cell adhesion	GO:1903037	0.0452551	1.34433	334	149	11	21100	ENSG00000134954,ENSG00000144161,ENSG00000128271,ENSG00000167604,ENSG00000241106,ENSG00000125735,ENSG00000115008,ENSG00000204305,ENSG00000125726,ENSG00000119508,ENSG00000125538	ETS1,ZC3H8,ADORA2A,NFKBID,HLA-DOB,TNFSF14,IL1A,AGER,CD70,NR4A3,IL1B
GO:CC	plasma membrane	GO:0005886	0.000427784	3.36878	5757	156	69	21698	ENSG00000110218,ENSG00000134070,ENSG00000102003,ENSG00000132915,ENSG00000213658,ENSG00000162004,ENSG00000058453,ENSG00000140279,ENSG00000182324,ENSG00000167613,ENSG00000128271,ENSG00000105613,ENSG00000181001,ENSG00000214279,ENSG00000134061,ENSG00000171121,ENSG00000157388,ENSG00000177570,ENSG00000105371,ENSG00000187764,ENSG00000009765,ENSG00000105963,ENSG00000241106,ENSG00000164309,ENSG00000094661…	PANX1,IRAK2,SYP,PDE6A,LAT,CCDC78,CROCC,DUOX2,KCNJ14,LAIR1,ADORA2A,MAST1,OR52N1,SCART1,CD180,KCNMB3,CACNA1D,SAMD12,ICAM4,SEMA4D,IYD,ADAP1,HLA-DOB,CMYA5,OR1I1,OAS3,TNFRSF25,OR11G2,FRS3,CHRNA10,CNKSR3,MUC20,BEST3,RRAD,MAS1,GPR82,TNFSF14,FRMPD1,PCDHB1,GABRE,IL1A,CAPRIN2,AGER,CD70,CNTN2,ELMOD3,C17orf99,MTSS1,KCNA1,KCNN2,ICAM5,NPFFR1,TF,GPRIN3,CLDN15,CD96,RHCG,PRLHR,OR5A2,KCNMB1,DSG3,TMEM249,LTB4R2,TNF…
GO:CC	cell periphery	GO:0071944	0.000906369	3.0427	6237	156	72	21698	ENSG00000110218,ENSG00000134070,ENSG00000102003,ENSG00000132915,ENSG00000213658,ENSG00000162004,ENSG00000058453,ENSG00000140279,ENSG00000182324,ENSG00000167613,ENSG00000128271,ENSG00000105613,ENSG00000181001,ENSG00000214279,ENSG00000134061,ENSG00000171121,ENSG00000182600,ENSG00000157388,ENSG00000177570,ENSG00000105371,ENSG00000187764,ENSG00000009765,ENSG00000105963,ENSG00000241106,ENSG00000164309…	PANX1,IRAK2,SYP,PDE6A,LAT,CCDC78,CROCC,DUOX2,KCNJ14,LAIR1,ADORA2A,MAST1,OR52N1,SCART1,CD180,KCNMB3,SNORC,CACNA1D,SAMD12,ICAM4,SEMA4D,IYD,ADAP1,HLA-DOB,CMYA5,OR1I1,OAS3,TNFRSF25,OR11G2,FRS3,CHRNA10,CNKSR3,ADAMTSL3,MUC20,BEST3,RRAD,MAS1,GPR82,TNFSF14,FRMPD1,PCDHB1,GABRE,IL1A,CAPRIN2,AGER,WASHC1,CD70,CNTN2,ELMOD3,C17orf99,MTSS1,KCNA1,KCNN2,ICAM5,NPFFR1,TF,GPRIN3,CLDN15,CD96,RHCG,PRLHR,OR5A2,KCNMB1,D…
GO:CC	membrane	GO:0016020	0.00125727	2.90057	9845	156	99	21698	ENSG00000110218,ENSG00000134070,ENSG00000102003,ENSG00000132915,ENSG00000213658,ENSG00000246922,ENSG00000162004,ENSG00000058453,ENSG00000167080,ENSG00000078814,ENSG00000140279,ENSG00000182324,ENSG00000167613,ENSG00000128271,ENSG00000105613,ENSG00000181001,ENSG00000214279,ENSG00000134061,ENSG00000171121,ENSG00000182600,ENSG00000157388,ENSG00000141682,ENSG00000177570,ENSG00000105371,ENSG00000187764…	PANX1,IRAK2,SYP,PDE6A,LAT,UBAP1L,CCDC78,CROCC,B4GALNT2,MYH7B,DUOX2,KCNJ14,LAIR1,ADORA2A,MAST1,OR52N1,SCART1,CD180,KCNMB3,SNORC,CACNA1D,PMAIP1,SAMD12,ICAM4,SEMA4D,IYD,OAS2,BRICD5,ATCAY,ADAP1,HLA-DOB,CMYA5,OR1I1,IER3,OAS3,MT-ND4,TNFRSF25,TMEM213,OR11G2,FRS3,CHRNA10,CNKSR3,CEP290,MUC20,BEST3,RRAD,MAMDC4,MAS1,GPR82,TNFSF14,FRMPD1,PCDHB1,WTAP,GABRE,PGF,IL1A,CAPRIN2,AGER,WASHC1,CD70,CNTN2,ELMOD3,C17orf…
GO:CC	intrinsic component of membrane	GO:0031224	0.0403712	1.39393	5902	156	64	21698	ENSG00000110218,ENSG00000102003,ENSG00000213658,ENSG00000167080,ENSG00000140279,ENSG00000182324,ENSG00000167613,ENSG00000128271,ENSG00000181001,ENSG00000214279,ENSG00000134061,ENSG00000171121,ENSG00000182600,ENSG00000157388,ENSG00000105371,ENSG00000187764,ENSG00000009765,ENSG00000182685,ENSG00000167654,ENSG00000241106,ENSG00000094661,ENSG00000137331,ENSG00000198886,ENSG00000215788,ENSG00000214128…	PANX1,SYP,LAT,B4GALNT2,DUOX2,KCNJ14,LAIR1,ADORA2A,OR52N1,SCART1,CD180,KCNMB3,SNORC,CACNA1D,ICAM4,SEMA4D,IYD,BRICD5,ATCAY,HLA-DOB,OR1I1,IER3,MT-ND4,TNFRSF25,TMEM213,OR11G2,CHRNA10,BEST3,MAMDC4,MAS1,GPR82,TNFSF14,PCDHB1,GABRE,AGER,CD70,CNTN2,C17orf99,MTSS1,KCNA1,KCNN2,RNF144B,MT-ND2,ICAM5,TMEM45B,NPFFR1,CLDN15,SLC25A34,CD96,RHCG,PRLHR,OR5A2,SVOP,KCNMB1,DSG3,TMEM249,LTB4R2,TNFRSF9,ST8SIA1,SLC14A2,MO…
REAC	Acetylcholine inhibits contraction of outer hair cells	REAC:R-HSA-9667769	0.00207969	2.682	5	87	3	10770	ENSG00000129749,ENSG00000080709,ENSG00000145936	CHRNA10,KCNN2,KCNMB1
REAC	Ca2+ activated K+ channels	REAC:R-HSA-1296052	0.0170646	1.76791	9	87	3	10770	ENSG00000171121,ENSG00000080709,ENSG00000145936	KCNMB3,KCNN2,KCNMB1
REAC	TNFs bind their physiological receptors	REAC:R-HSA-5669034	0.0334149	1.47606	29	87	4	10770	ENSG00000215788,ENSG00000125735,ENSG00000125726,ENSG00000049249	TNFRSF25,TNFSF14,CD70,TNFRSF9

## Sheet: C
Supporting Table 2		colored rows denote terms discussed in the main text
C - enrichment terms of mouse constitutive-high genes
type	term_name	term_id	adjusted_p_value	negative_log10_of_adjusted_p_value	term_size	query_size	intersection_size	effective_domain_size	detailed list of genes	detailed list of gene names
GO:MF	protein binding	GO:0005515	0.00243381	2.61371	14833	99	91	20183	ENSG00000136052,ENSG00000185215,ENSG00000172613,ENSG00000163545,ENSG00000159128,ENSG00000132680,ENSG00000075426,ENSG00000203867,ENSG00000167470,ENSG00000131584,ENSG00000188064,ENSG00000167874,ENSG00000144908,ENSG00000110047,ENSG00000108773,ENSG00000204681,ENSG00000109787,ENSG00000164663,ENSG00000123610,ENSG00000137221,ENSG00000182325,ENSG00000105576,ENSG00000168398,ENSG00000146350,ENSG00000150401…	SLC41A2,TNFAIP2,RAD9A,NUAK2,IFNGR2,KHDC4,FOSL2,RBM20,MIDN,ACAP3,WNT7B,TMEM88,ALDH1L1,EHD1,KAT2A,GABBR1,KLF3,USP49,TNFAIP6,TJAP1,FBXL6,TNPO2,BDKRB2,TBC1D32,DCUN1D2,FGF18,NINJ1,NAA40,BRD1,CACNA1I,MED9,DNAH3,NRARP,NR4A2,PTGS2,SLC12A7,TEP1,PLK2,SPATA2,PKD1,C3,DUSP6,METTL21A,NFAT5,RAB24,BHLHE22,ING1,SLC9A8,ELOVL7,FAM76B,EME2,GABPB2,SLCO5A1,SAMD4A,KCNN1,RSPO3,TNFAIP8,ACCS,SEMA6B,USP42,GCH1,RCSD1,WDR60,…
GO:BP	cell-cell signaling	GO:0007267	0.00507776	2.29433	1661	100	23	21100	ENSG00000167470,ENSG00000188064,ENSG00000167874,ENSG00000108773,ENSG00000204681,ENSG00000123610,ENSG00000156427,ENSG00000198435,ENSG00000153234,ENSG00000142408,ENSG00000073756,ENSG00000113504,ENSG00000145632,ENSG00000008710,ENSG00000125730,ENSG00000105642,ENSG00000146374,ENSG00000141837,ENSG00000179044,ENSG00000062038,ENSG00000164404,ENSG00000136826,ENSG00000188157	MIDN,WNT7B,TMEM88,KAT2A,GABBR1,TNFAIP6,FGF18,NRARP,NR4A2,CACNG8,PTGS2,SLC12A7,PLK2,PKD1,C3,KCNN1,RSPO3,CACNA1A,EXOC3L1,CDH3,GDF9,KLF4,AGRN
GO:BP	circulatory system development	GO:0072359	0.0325412	1.48757	1099	100	17	21100	ENSG00000185215,ENSG00000203867,ENSG00000188064,ENSG00000108773,ENSG00000146350,ENSG00000156427,ENSG00000131669,ENSG00000198435,ENSG00000073756,ENSG00000145632,ENSG00000008710,ENSG00000125730,ENSG00000139318,ENSG00000146374,ENSG00000101144,ENSG00000140464,ENSG00000136826	TNFAIP2,RBM20,WNT7B,KAT2A,TBC1D32,FGF18,NINJ1,NRARP,PTGS2,PLK2,PKD1,C3,DUSP6,RSPO3,BMP7,PML,KLF4
TF	Factor: E2F; motif: GGCGSG	TF:M00803	0.000419976	3.37678	13475	104	93	19958	ENSG00000119280,ENSG00000136052,ENSG00000172613,ENSG00000163545,ENSG00000159128,ENSG00000132680,ENSG00000075426,ENSG00000266074,ENSG00000203867,ENSG00000167470,ENSG00000131584,ENSG00000188064,ENSG00000167874,ENSG00000144908,ENSG00000110047,ENSG00000185561,ENSG00000108773,ENSG00000204681,ENSG00000109787,ENSG00000106608,ENSG00000164663,ENSG00000142609,ENSG00000182325,ENSG00000105576,ENSG00000146350…	C1orf198,SLC41A2,RAD9A,NUAK2,IFNGR2,KHDC4,FOSL2,BAHCC1,RBM20,MIDN,ACAP3,WNT7B,TMEM88,ALDH1L1,EHD1,TLCD2,KAT2A,GABBR1,KLF3,URGCP,USP49,CFAP74,FBXL6,TNPO2,TBC1D32,DCUN1D2,FGF18,NINJ1,NAA40,BRD1,MED9,DNAH3,NRARP,NR4A2,CACNG8,PTGS2,SLC12A7,TEP1,HAPLN4,PLK2,SPATA2,PKD1,DUSP6,METTL21A,NFAT5,RAB24,BHLHE22,ING1,SLC9A8,ELOVL7,FAM76B,EME2,GABPB2,SLCO5A1,SAMD4A,UBN2,KCNN1,RSPO3,TNFAIP8,ACCS,SEMA6B,USP42,GCH…
TF	Factor: ZNF37A; motif: CCYYGGCTCCNTSCCMN; match class: 1	TF:M12354_1	0.00142943	2.84484	5738	104	54	19958	ENSG00000119280,ENSG00000185215,ENSG00000172613,ENSG00000163545,ENSG00000159128,ENSG00000075426,ENSG00000203867,ENSG00000167470,ENSG00000131584,ENSG00000188064,ENSG00000185561,ENSG00000108773,ENSG00000109787,ENSG00000142609,ENSG00000105576,ENSG00000150401,ENSG00000131669,ENSG00000158486,ENSG00000198435,ENSG00000153234,ENSG00000142408,ENSG00000073756,ENSG00000113504,ENSG00000145632,ENSG00000008710…	C1orf198,TNFAIP2,RAD9A,NUAK2,IFNGR2,FOSL2,RBM20,MIDN,ACAP3,WNT7B,TLCD2,KAT2A,KLF3,CFAP74,TNPO2,DCUN1D2,NINJ1,DNAH3,NRARP,NR4A2,CACNG8,PTGS2,SLC12A7,PLK2,PKD1,DUSP6,METTL21A,NFAT5,RAB24,ING1,EME2,GABPB2,SLCO5A1,KCNN1,TNFAIP8,SEMA6B,USP42,WDR60,BMP7,CACNA1A,CCDC157,RNF165,HSF4,ADCY4,GDF9,LAT2,KCP,CEBPD,RNF122,CLCF1,SAP25,KLF4,FAAH,AGRN
TF	Factor: AP-2alpha; motif: NSCCNCRGGSN	TF:M07348	0.00388781	2.41029	8230	104	67	19958	ENSG00000119280,ENSG00000136052,ENSG00000172613,ENSG00000163545,ENSG00000159128,ENSG00000132680,ENSG00000075426,ENSG00000266074,ENSG00000203867,ENSG00000167470,ENSG00000131584,ENSG00000188064,ENSG00000167874,ENSG00000204681,ENSG00000109787,ENSG00000164663,ENSG00000142609,ENSG00000182325,ENSG00000105576,ENSG00000150401,ENSG00000131669,ENSG00000100425,ENSG00000158486,ENSG00000198435,ENSG00000153234…	C1orf198,SLC41A2,RAD9A,NUAK2,IFNGR2,KHDC4,FOSL2,BAHCC1,RBM20,MIDN,ACAP3,WNT7B,TMEM88,GABBR1,KLF3,USP49,CFAP74,FBXL6,TNPO2,DCUN1D2,NINJ1,BRD1,DNAH3,NRARP,NR4A2,CACNG8,PTGS2,SLC12A7,HAPLN4,PLK2,SPATA2,PKD1,METTL21A,NFAT5,RAB24,ING1,SLC9A8,FAM76B,EME2,SLCO5A1,SAMD4A,RSPO3,USP42,GCH1,WDR60,IRAK2,BMP7,NKTR,BIRC3,CACNA1A,PGGHG,EXD1,CCDC157,RNF165,HSF4,ADCY4,EXOC3L1,CDH3,KCP,CEBPD,RNF122,CLCF1,AVIL,PLK3…
TF	Factor: ETF; motif: GVGGMGG	TF:M00695	0.00437615	2.35891	10659	104	79	19958	ENSG00000119280,ENSG00000136052,ENSG00000172613,ENSG00000163545,ENSG00000159128,ENSG00000075426,ENSG00000266074,ENSG00000203867,ENSG00000167470,ENSG00000131584,ENSG00000188064,ENSG00000167874,ENSG00000110047,ENSG00000185561,ENSG00000204681,ENSG00000109787,ENSG00000164663,ENSG00000142609,ENSG00000137221,ENSG00000182325,ENSG00000105576,ENSG00000168398,ENSG00000146350,ENSG00000150401,ENSG00000156427…	C1orf198,SLC41A2,RAD9A,NUAK2,IFNGR2,FOSL2,BAHCC1,RBM20,MIDN,ACAP3,WNT7B,TMEM88,EHD1,TLCD2,GABBR1,KLF3,USP49,CFAP74,TJAP1,FBXL6,TNPO2,BDKRB2,TBC1D32,DCUN1D2,FGF18,NAA40,MED9,NRARP,NR4A2,CACNG8,PTGS2,SLC12A7,HAPLN4,PLK2,SPATA2,PKD1,METTL21A,NFAT5,RAB24,BHLHE22,ING1,SLC9A8,ELOVL7,FAM76B,EME2,GABPB2,SLCO5A1,SAMD4A,UBN2,KCNN1,RSPO3,TNFAIP8,ACCS,SEMA6B,USP42,GCH1,RCSD1,WDR60,IRAK2,BMP7,CACNA1A,PGGHG,EX…
TF	Factor: TCF-1; motif: ACATCGRGRCGCTGW; match class: 1	TF:M11603_1	0.00516272	2.28712	13453	104	91	19958	ENSG00000119280,ENSG00000136052,ENSG00000185215,ENSG00000172613,ENSG00000163545,ENSG00000159128,ENSG00000132680,ENSG00000075426,ENSG00000266074,ENSG00000203867,ENSG00000167470,ENSG00000131584,ENSG00000188064,ENSG00000167874,ENSG00000144908,ENSG00000110047,ENSG00000185561,ENSG00000108773,ENSG00000204681,ENSG00000109787,ENSG00000164663,ENSG00000142609,ENSG00000137221,ENSG00000182325,ENSG00000105576…	C1orf198,SLC41A2,TNFAIP2,RAD9A,NUAK2,IFNGR2,KHDC4,FOSL2,BAHCC1,RBM20,MIDN,ACAP3,WNT7B,TMEM88,ALDH1L1,EHD1,TLCD2,KAT2A,GABBR1,KLF3,USP49,CFAP74,TJAP1,FBXL6,TNPO2,BDKRB2,TBC1D32,DCUN1D2,FGF18,NINJ1,NAA40,BRD1,CACNA1I,MED9,NRARP,CACNG8,PTGS2,SLC12A7,TEP1,HAPLN4,SPATA2,PKD1,DUSP6,METTL21A,NFAT5,RAB24,BHLHE22,ING1,SLC9A8,ELOVL7,FAM76B,EME2,GABPB2,SLCO5A1,SAMD4A,UBN2,KCNN1,RSPO3,TNFAIP8,ACCS,USP42,GCH1…
TF	Factor: TCF-1; motif: ACATCGRGRCGCTGW	TF:M11601	0.00556979	2.25416	15082	104	97	19958	ENSG00000119280,ENSG00000136052,ENSG00000185215,ENSG00000172613,ENSG00000163545,ENSG00000159128,ENSG00000132680,ENSG00000075426,ENSG00000266074,ENSG00000203867,ENSG00000167470,ENSG00000131584,ENSG00000188064,ENSG00000167874,ENSG00000144908,ENSG00000110047,ENSG00000185561,ENSG00000108773,ENSG00000204681,ENSG00000109787,ENSG00000164663,ENSG00000123610,ENSG00000142609,ENSG00000137221,ENSG00000182325…	C1orf198,SLC41A2,TNFAIP2,RAD9A,NUAK2,IFNGR2,KHDC4,FOSL2,BAHCC1,RBM20,MIDN,ACAP3,WNT7B,TMEM88,ALDH1L1,EHD1,TLCD2,KAT2A,GABBR1,KLF3,USP49,TNFAIP6,CFAP74,TJAP1,FBXL6,TNPO2,BDKRB2,TBC1D32,DCUN1D2,FGF18,NINJ1,NAA40,BRD1,CACNA1I,MED9,DNAH3,NRARP,CACNG8,PTGS2,SLC12A7,TEP1,HAPLN4,PLK2,SPATA2,PKD1,DUSP6,METTL21A,NFAT5,RAB24,BHLHE22,ING1,SLC9A8,ELOVL7,FAM76B,EME2,GABPB2,SLCO5A1,SAMD4A,UBN2,KCNN1,RSPO3,TNFA…
TF	Factor: KROX; motif: CCCGCCCCCRCCCC; match class: 1	TF:M00982_1	0.00607612	2.21637	3614	104	39	19958	ENSG00000119280,ENSG00000136052,ENSG00000172613,ENSG00000159128,ENSG00000075426,ENSG00000266074,ENSG00000203867,ENSG00000167470,ENSG00000131584,ENSG00000204681,ENSG00000109787,ENSG00000164663,ENSG00000142609,ENSG00000137221,ENSG00000150401,ENSG00000156427,ENSG00000131669,ENSG00000110583,ENSG00000198435,ENSG00000142408,ENSG00000113504,ENSG00000008710,ENSG00000102908,ENSG00000153487,ENSG00000020577…	C1orf198,SLC41A2,RAD9A,IFNGR2,FOSL2,BAHCC1,RBM20,MIDN,ACAP3,GABBR1,KLF3,USP49,CFAP74,TJAP1,DCUN1D2,FGF18,NINJ1,NAA40,NRARP,CACNG8,SLC12A7,PKD1,NFAT5,ING1,SAMD4A,KCNN1,ACCS,USP42,GCH1,BMP7,NKTR,PGGHG,RNF165,DCLK3,CDH3,CEBPD,CLCF1,KLF4,AGRN
TF	Factor: ZXDL; motif: GSGSCNNGGGMRGCNCCGGGS	TF:M12722	0.00819375	2.08652	10790	104	79	19958	ENSG00000119280,ENSG00000136052,ENSG00000172613,ENSG00000163545,ENSG00000159128,ENSG00000075426,ENSG00000266074,ENSG00000203867,ENSG00000167470,ENSG00000131584,ENSG00000188064,ENSG00000144908,ENSG00000185561,ENSG00000108773,ENSG00000204681,ENSG00000109787,ENSG00000164663,ENSG00000142609,ENSG00000137221,ENSG00000182325,ENSG00000105576,ENSG00000168398,ENSG00000150401,ENSG00000156427,ENSG00000131669…	C1orf198,SLC41A2,RAD9A,NUAK2,IFNGR2,FOSL2,BAHCC1,RBM20,MIDN,ACAP3,WNT7B,ALDH1L1,TLCD2,KAT2A,GABBR1,KLF3,USP49,CFAP74,TJAP1,FBXL6,TNPO2,BDKRB2,DCUN1D2,FGF18,NINJ1,NAA40,BRD1,CACNA1I,MED9,DNAH3,NRARP,NR4A2,CACNG8,SLC12A7,HAPLN4,PLK2,SPATA2,PKD1,DUSP6,METTL21A,NFAT5,RAB24,BHLHE22,ING1,SLC9A8,ELOVL7,FAM76B,EME2,GABPB2,SLCO5A1,SAMD4A,UBN2,KCNN1,RSPO3,ACCS,SEMA6B,USP42,GCH1,RCSD1,WDR60,BMP7,NKTR,CACNA1…
TF	Factor: TFAP2A; motif: NGCCCYNNGGGCN; match class: 1	TF:M04148_1	0.0088317	2.05396	9767	104	74	19958	ENSG00000119280,ENSG00000136052,ENSG00000185215,ENSG00000159128,ENSG00000075426,ENSG00000266074,ENSG00000203867,ENSG00000167470,ENSG00000131584,ENSG00000188064,ENSG00000167874,ENSG00000144908,ENSG00000110047,ENSG00000185561,ENSG00000108773,ENSG00000204681,ENSG00000109787,ENSG00000164663,ENSG00000142609,ENSG00000137221,ENSG00000182325,ENSG00000105576,ENSG00000168398,ENSG00000150401,ENSG00000156427…	C1orf198,SLC41A2,TNFAIP2,IFNGR2,FOSL2,BAHCC1,RBM20,MIDN,ACAP3,WNT7B,TMEM88,ALDH1L1,EHD1,TLCD2,KAT2A,GABBR1,KLF3,USP49,CFAP74,TJAP1,FBXL6,TNPO2,BDKRB2,DCUN1D2,FGF18,NINJ1,NAA40,BRD1,CACNA1I,NRARP,NR4A2,CACNG8,SLC12A7,HAPLN4,PLK2,SPATA2,PKD1,METTL21A,NFAT5,ING1,ELOVL7,FAM76B,EME2,SLCO5A1,SAMD4A,UBN2,RSPO3,SEMA6B,USP42,GCH1,RCSD1,WDR60,IRAK2,ZSCAN12,BMP7,CACNA1A,PGGHG,EXD1,CCDC157,RNF165,HSF4,DCLK3,…
TF	Factor: TFAP2A; motif: NGCCCYNNGGGCN	TF:M04148	0.0104532	1.98075	10212	104	76	19958	ENSG00000119280,ENSG00000136052,ENSG00000185215,ENSG00000159128,ENSG00000075426,ENSG00000266074,ENSG00000203867,ENSG00000167470,ENSG00000131584,ENSG00000188064,ENSG00000167874,ENSG00000144908,ENSG00000110047,ENSG00000185561,ENSG00000108773,ENSG00000204681,ENSG00000109787,ENSG00000164663,ENSG00000142609,ENSG00000137221,ENSG00000182325,ENSG00000105576,ENSG00000168398,ENSG00000150401,ENSG00000156427…	C1orf198,SLC41A2,TNFAIP2,IFNGR2,FOSL2,BAHCC1,RBM20,MIDN,ACAP3,WNT7B,TMEM88,ALDH1L1,EHD1,TLCD2,KAT2A,GABBR1,KLF3,USP49,CFAP74,TJAP1,FBXL6,TNPO2,BDKRB2,DCUN1D2,FGF18,NINJ1,NAA40,BRD1,CACNA1I,NRARP,NR4A2,CACNG8,SLC12A7,HAPLN4,PLK2,SPATA2,PKD1,DUSP6,METTL21A,NFAT5,ING1,ELOVL7,FAM76B,EME2,SLCO5A1,SAMD4A,UBN2,RSPO3,SEMA6B,USP42,GCH1,RCSD1,WDR60,IRAK2,ZSCAN12,BMP7,CACNA1A,PGGHG,EXD1,CCDC157,RNF165,HSF4,…
TF	Factor: AP-2alpha; motif: GCCNNNRGS; match class: 1	TF:M00469_1	0.0106244	1.9737	3402	104	37	19958	ENSG00000119280,ENSG00000159128,ENSG00000075426,ENSG00000266074,ENSG00000167470,ENSG00000131584,ENSG00000167874,ENSG00000204681,ENSG00000109787,ENSG00000164663,ENSG00000182325,ENSG00000105576,ENSG00000150401,ENSG00000156427,ENSG00000131669,ENSG00000198435,ENSG00000153234,ENSG00000142408,ENSG00000145632,ENSG00000008710,ENSG00000144401,ENSG00000102908,ENSG00000169228,ENSG00000106346,ENSG00000101144…	C1orf198,IFNGR2,FOSL2,BAHCC1,MIDN,ACAP3,TMEM88,GABBR1,KLF3,USP49,FBXL6,TNPO2,DCUN1D2,FGF18,NINJ1,NRARP,NR4A2,CACNG8,PLK2,PKD1,METTL21A,NFAT5,RAB24,USP42,BMP7,NKTR,BIRC3,CACNA1A,PGGHG,HSF4,ADCY4,EXOC3L1,CDH3,KCP,CEBPD,RNF122,PLK3
TF	Factor: CPBP; motif: GNNRGGGHGGGGNNGGGRN	TF:M09973	0.0121229	1.91639	11088	104	80	19958	ENSG00000119280,ENSG00000136052,ENSG00000185215,ENSG00000172613,ENSG00000159128,ENSG00000075426,ENSG00000266074,ENSG00000203867,ENSG00000167470,ENSG00000131584,ENSG00000188064,ENSG00000167874,ENSG00000144908,ENSG00000110047,ENSG00000185561,ENSG00000108773,ENSG00000204681,ENSG00000109787,ENSG00000164663,ENSG00000137221,ENSG00000182325,ENSG00000105576,ENSG00000168398,ENSG00000146350,ENSG00000150401…	C1orf198,SLC41A2,TNFAIP2,RAD9A,IFNGR2,FOSL2,BAHCC1,RBM20,MIDN,ACAP3,WNT7B,TMEM88,ALDH1L1,EHD1,TLCD2,KAT2A,GABBR1,KLF3,USP49,TJAP1,FBXL6,TNPO2,BDKRB2,TBC1D32,DCUN1D2,FGF18,NINJ1,NAA40,CACNA1I,MED9,NRARP,NR4A2,CACNG8,SLC12A7,HAPLN4,PLK2,PKD1,DUSP6,METTL21A,NFAT5,RAB24,BHLHE22,ING1,ELOVL7,FAM76B,EME2,GABPB2,SAMD4A,UBN2,KCNN1,RSPO3,TNFAIP8,SEMA6B,USP42,GCH1,RCSD1,IRAK2,RNPC3,BMP7,NKTR,PML,CACNA1A,PGG…
TF	Factor: E2F1; motif: GSGCGGGAAN; match class: 1	TF:M12597_1	0.0163498	1.78649	10102	104	75	19958	ENSG00000119280,ENSG00000136052,ENSG00000185215,ENSG00000172613,ENSG00000159128,ENSG00000132680,ENSG00000075426,ENSG00000266074,ENSG00000203867,ENSG00000167470,ENSG00000131584,ENSG00000188064,ENSG00000167874,ENSG00000144908,ENSG00000110047,ENSG00000185561,ENSG00000108773,ENSG00000109787,ENSG00000164663,ENSG00000142609,ENSG00000137221,ENSG00000182325,ENSG00000150401,ENSG00000156427,ENSG00000131669…	C1orf198,SLC41A2,TNFAIP2,RAD9A,IFNGR2,KHDC4,FOSL2,BAHCC1,RBM20,MIDN,ACAP3,WNT7B,TMEM88,ALDH1L1,EHD1,TLCD2,KAT2A,KLF3,USP49,CFAP74,TJAP1,FBXL6,DCUN1D2,FGF18,NINJ1,NAA40,BRD1,CACNA1I,MED9,NRARP,NR4A2,PTGS2,SLC12A7,PLK2,PKD1,DUSP6,METTL21A,NFAT5,RAB24,BHLHE22,ING1,SLC9A8,ELOVL7,EME2,SLCO5A1,SAMD4A,UBN2,KCNN1,RSPO3,TNFAIP8,USP42,GCH1,IRAK2,ZSCAN12,BMP7,NKTR,PML,CACNA1A,PGGHG,CCDC157,RNF165,HSF4,DCLK3…
TF	Factor: E2F-2; motif: GCGCGCGCNCS	TF:M11529	0.017973	1.74538	16569	104	101	19958	ENSG00000119280,ENSG00000136052,ENSG00000185215,ENSG00000172613,ENSG00000163545,ENSG00000159128,ENSG00000132680,ENSG00000075426,ENSG00000266074,ENSG00000203867,ENSG00000167470,ENSG00000131584,ENSG00000188064,ENSG00000167874,ENSG00000144908,ENSG00000110047,ENSG00000185561,ENSG00000108773,ENSG00000204681,ENSG00000109787,ENSG00000106608,ENSG00000164663,ENSG00000142609,ENSG00000137221,ENSG00000182325…	C1orf198,SLC41A2,TNFAIP2,RAD9A,NUAK2,IFNGR2,KHDC4,FOSL2,BAHCC1,RBM20,MIDN,ACAP3,WNT7B,TMEM88,ALDH1L1,EHD1,TLCD2,KAT2A,GABBR1,KLF3,URGCP,USP49,CFAP74,TJAP1,FBXL6,TNPO2,BDKRB2,TBC1D32,DCUN1D2,FGF18,MT-ND6,NINJ1,NAA40,BRD1,CACNA1I,MED9,DNAH3,NRARP,NR4A2,CACNG8,PTGS2,SLC12A7,TEP1,HAPLN4,PLK2,SPATA2,PKD1,DUSP6,METTL21A,NFAT5,RAB24,BHLHE22,ING1,SLC9A8,ELOVL7,FAM76B,EME2,GABPB2,SLCO5A1,SAMD4A,UBN2,KCNN1…
TF	Factor: E2F-4; motif: SNGGGCGGGAANN; match class: 1	TF:M09894_1	0.0196233	1.70723	14243	104	93	19958	ENSG00000119280,ENSG00000136052,ENSG00000185215,ENSG00000172613,ENSG00000163545,ENSG00000159128,ENSG00000132680,ENSG00000075426,ENSG00000266074,ENSG00000203867,ENSG00000167470,ENSG00000131584,ENSG00000188064,ENSG00000167874,ENSG00000144908,ENSG00000110047,ENSG00000185561,ENSG00000108773,ENSG00000204681,ENSG00000109787,ENSG00000164663,ENSG00000142609,ENSG00000137221,ENSG00000182325,ENSG00000105576…	C1orf198,SLC41A2,TNFAIP2,RAD9A,NUAK2,IFNGR2,KHDC4,FOSL2,BAHCC1,RBM20,MIDN,ACAP3,WNT7B,TMEM88,ALDH1L1,EHD1,TLCD2,KAT2A,GABBR1,KLF3,USP49,CFAP74,TJAP1,FBXL6,TNPO2,BDKRB2,DCUN1D2,FGF18,NINJ1,NAA40,BRD1,CACNA1I,MED9,DNAH3,NRARP,NR4A2,CACNG8,PTGS2,SLC12A7,TEP1,HAPLN4,PLK2,PKD1,DUSP6,METTL21A,NFAT5,RAB24,BHLHE22,ING1,SLC9A8,ELOVL7,FAM76B,EME2,GABPB2,SLCO5A1,SAMD4A,UBN2,KCNN1,RSPO3,TNFAIP8,ACCS,SEMA6B,U…
TF	Factor: TAFII250; motif: RARRWGGCGGMGGNGR; match class: 1	TF:M10086_1	0.0196856	1.70585	4244	104	42	19958	ENSG00000163545,ENSG00000075426,ENSG00000266074,ENSG00000203867,ENSG00000131584,ENSG00000204681,ENSG00000109787,ENSG00000164663,ENSG00000182325,ENSG00000146350,ENSG00000156427,ENSG00000141026,ENSG00000158486,ENSG00000142408,ENSG00000187664,ENSG00000008710,ENSG00000139318,ENSG00000102908,ENSG00000169228,ENSG00000180828,ENSG00000153487,ENSG00000197818,ENSG00000077458,ENSG00000020577,ENSG00000157741…	NUAK2,FOSL2,BAHCC1,RBM20,ACAP3,GABBR1,KLF3,USP49,FBXL6,TBC1D32,FGF18,MED9,DNAH3,CACNG8,HAPLN4,PKD1,DUSP6,NFAT5,RAB24,BHLHE22,ING1,SLC9A8,FAM76B,SAMD4A,UBN2,RSPO3,TNFAIP8,ACCS,SEMA6B,USP42,RCSD1,WDR60,BMP7,NKTR,CACNA1A,DCLK3,LAT2,CEBPD,CLCF1,CFP,KLF4,AGRN
TF	Factor: KROX; motif: CCCGCCCCCRCCCC	TF:M00982	0.0201238	1.69629	7997	104	64	19958	ENSG00000119280,ENSG00000136052,ENSG00000185215,ENSG00000172613,ENSG00000159128,ENSG00000075426,ENSG00000266074,ENSG00000203867,ENSG00000167470,ENSG00000131584,ENSG00000188064,ENSG00000167874,ENSG00000144908,ENSG00000185561,ENSG00000108773,ENSG00000204681,ENSG00000109787,ENSG00000164663,ENSG00000142609,ENSG00000137221,ENSG00000182325,ENSG00000150401,ENSG00000156427,ENSG00000131669,ENSG00000110583…	C1orf198,SLC41A2,TNFAIP2,RAD9A,IFNGR2,FOSL2,BAHCC1,RBM20,MIDN,ACAP3,WNT7B,TMEM88,ALDH1L1,TLCD2,KAT2A,GABBR1,KLF3,USP49,CFAP74,TJAP1,FBXL6,DCUN1D2,FGF18,NINJ1,NAA40,NRARP,NR4A2,CACNG8,SLC12A7,PLK2,SPATA2,PKD1,METTL21A,NFAT5,RAB24,BHLHE22,ING1,SLC9A8,ELOVL7,SAMD4A,UBN2,KCNN1,RSPO3,ACCS,SEMA6B,USP42,GCH1,RCSD1,BMP7,NKTR,CACNA1A,PGGHG,EXD1,RNF165,HSF4,DCLK3,CDH3,CEBPD,RNF122,CLCF1,CFP,SAP25,KLF4,AGRN
TF	Factor: E2F-2; motif: GCGCGCGCNCS; match class: 1	TF:M11529_1	0.0211303	1.67509	14790	104	95	19958	ENSG00000119280,ENSG00000136052,ENSG00000185215,ENSG00000172613,ENSG00000163545,ENSG00000159128,ENSG00000132680,ENSG00000075426,ENSG00000266074,ENSG00000203867,ENSG00000167470,ENSG00000131584,ENSG00000188064,ENSG00000167874,ENSG00000144908,ENSG00000110047,ENSG00000185561,ENSG00000108773,ENSG00000204681,ENSG00000109787,ENSG00000164663,ENSG00000142609,ENSG00000137221,ENSG00000182325,ENSG00000105576…	C1orf198,SLC41A2,TNFAIP2,RAD9A,NUAK2,IFNGR2,KHDC4,FOSL2,BAHCC1,RBM20,MIDN,ACAP3,WNT7B,TMEM88,ALDH1L1,EHD1,TLCD2,KAT2A,GABBR1,KLF3,USP49,CFAP74,TJAP1,FBXL6,TNPO2,TBC1D32,DCUN1D2,FGF18,NINJ1,NAA40,CACNA1I,MED9,DNAH3,NRARP,NR4A2,CACNG8,PTGS2,SLC12A7,HAPLN4,PLK2,SPATA2,PKD1,DUSP6,METTL21A,NFAT5,RAB24,BHLHE22,ING1,SLC9A8,ELOVL7,FAM76B,EME2,GABPB2,SLCO5A1,SAMD4A,UBN2,KCNN1,RSPO3,TNFAIP8,ACCS,SEMA6B,USP…
TF	Factor: TCF-1; motif: ACATCGRGRCGCTGW	TF:M11603	0.0220739	1.65612	16608	104	101	19958	ENSG00000119280,ENSG00000136052,ENSG00000185215,ENSG00000172613,ENSG00000163545,ENSG00000159128,ENSG00000132680,ENSG00000075426,ENSG00000266074,ENSG00000203867,ENSG00000167470,ENSG00000131584,ENSG00000188064,ENSG00000167874,ENSG00000144908,ENSG00000110047,ENSG00000185561,ENSG00000108773,ENSG00000204681,ENSG00000109787,ENSG00000106608,ENSG00000164663,ENSG00000123610,ENSG00000142609,ENSG00000137221…	C1orf198,SLC41A2,TNFAIP2,RAD9A,NUAK2,IFNGR2,KHDC4,FOSL2,BAHCC1,RBM20,MIDN,ACAP3,WNT7B,TMEM88,ALDH1L1,EHD1,TLCD2,KAT2A,GABBR1,KLF3,URGCP,USP49,TNFAIP6,CFAP74,TJAP1,FBXL6,TNPO2,BDKRB2,TBC1D32,DCUN1D2,FGF18,NINJ1,NAA40,BRD1,CACNA1I,MED9,DNAH3,NRARP,NR4A2,CACNG8,PTGS2,SLC12A7,TEP1,HAPLN4,PLK2,SPATA2,PKD1,DUSP6,METTL21A,NFAT5,RAB24,BHLHE22,ING1,SLC9A8,ELOVL7,FAM76B,EME2,GABPB2,SLCO5A1,SAMD4A,UBN2,KCNN…
TF	Factor: MAZ; motif: GGGGGAGGGGGNGRGRRRGNRG	TF:M09984	0.0223047	1.6516	9763	104	73	19958	ENSG00000119280,ENSG00000136052,ENSG00000185215,ENSG00000172613,ENSG00000163545,ENSG00000159128,ENSG00000075426,ENSG00000266074,ENSG00000203867,ENSG00000167470,ENSG00000131584,ENSG00000188064,ENSG00000167874,ENSG00000144908,ENSG00000110047,ENSG00000185561,ENSG00000108773,ENSG00000204681,ENSG00000109787,ENSG00000164663,ENSG00000137221,ENSG00000105576,ENSG00000168398,ENSG00000150401,ENSG00000156427…	C1orf198,SLC41A2,TNFAIP2,RAD9A,NUAK2,IFNGR2,FOSL2,BAHCC1,RBM20,MIDN,ACAP3,WNT7B,TMEM88,ALDH1L1,EHD1,TLCD2,KAT2A,GABBR1,KLF3,USP49,TJAP1,TNPO2,BDKRB2,DCUN1D2,FGF18,NAA40,CACNA1I,MED9,NRARP,NR4A2,CACNG8,SLC12A7,HAPLN4,PLK2,PKD1,DUSP6,METTL21A,NFAT5,RAB24,ING1,ELOVL7,FAM76B,EME2,GABPB2,SLCO5A1,SAMD4A,KCNN1,RSPO3,TNFAIP8,SEMA6B,USP42,RCSD1,IRAK2,RNPC3,BMP7,NKTR,PML,CACNA1A,PGGHG,CCDC157,RNF165,HSF4,A…
TF	Factor: E2F1; motif: GSGCGGGAAN	TF:M12597	0.0282807	1.54851	14321	104	93	19958	ENSG00000119280,ENSG00000136052,ENSG00000185215,ENSG00000172613,ENSG00000163545,ENSG00000159128,ENSG00000132680,ENSG00000075426,ENSG00000266074,ENSG00000203867,ENSG00000167470,ENSG00000131584,ENSG00000188064,ENSG00000167874,ENSG00000144908,ENSG00000110047,ENSG00000185561,ENSG00000108773,ENSG00000109787,ENSG00000164663,ENSG00000142609,ENSG00000137221,ENSG00000182325,ENSG00000105576,ENSG00000168398…	C1orf198,SLC41A2,TNFAIP2,RAD9A,NUAK2,IFNGR2,KHDC4,FOSL2,BAHCC1,RBM20,MIDN,ACAP3,WNT7B,TMEM88,ALDH1L1,EHD1,TLCD2,KAT2A,KLF3,USP49,CFAP74,TJAP1,FBXL6,TNPO2,BDKRB2,TBC1D32,DCUN1D2,FGF18,NINJ1,NAA40,BRD1,CACNA1I,MED9,DNAH3,NRARP,NR4A2,CACNG8,PTGS2,SLC12A7,TEP1,HAPLN4,PLK2,PKD1,DUSP6,METTL21A,NFAT5,RAB24,BHLHE22,ING1,SLC9A8,ELOVL7,FAM76B,EME2,GABPB2,SLCO5A1,SAMD4A,UBN2,KCNN1,RSPO3,TNFAIP8,ACCS,SEMA6B,…
TF	Factor: ZXDL; motif: GSGSCNNGGGMRGCNCCGGGS; match class: 1	TF:M12722_1	0.0284605	1.54576	6797	104	57	19958	ENSG00000119280,ENSG00000136052,ENSG00000172613,ENSG00000159128,ENSG00000075426,ENSG00000266074,ENSG00000167470,ENSG00000131584,ENSG00000188064,ENSG00000144908,ENSG00000185561,ENSG00000108773,ENSG00000204681,ENSG00000109787,ENSG00000164663,ENSG00000142609,ENSG00000182325,ENSG00000150401,ENSG00000156427,ENSG00000131669,ENSG00000110583,ENSG00000100346,ENSG00000158486,ENSG00000198435,ENSG00000153234…	C1orf198,SLC41A2,RAD9A,IFNGR2,FOSL2,BAHCC1,MIDN,ACAP3,WNT7B,ALDH1L1,TLCD2,KAT2A,GABBR1,KLF3,USP49,CFAP74,FBXL6,DCUN1D2,FGF18,NINJ1,NAA40,CACNA1I,DNAH3,NRARP,NR4A2,CACNG8,SLC12A7,SPATA2,PKD1,METTL21A,NFAT5,RAB24,BHLHE22,ING1,SLC9A8,ELOVL7,EME2,SLCO5A1,UBN2,RSPO3,USP42,GCH1,RCSD1,WDR60,NKTR,CACNA1A,PGGHG,EXD1,CCDC157,RNF165,DCLK3,CDH3,CEBPD,CLCF1,SAP25,KLF4,AGRN
TF	Factor: E2F-2; motif: GCGCGCGCGYW	TF:M11531	0.0289372	1.53854	13570	104	90	19958	ENSG00000119280,ENSG00000136052,ENSG00000172613,ENSG00000163545,ENSG00000159128,ENSG00000132680,ENSG00000075426,ENSG00000266074,ENSG00000203867,ENSG00000167470,ENSG00000131584,ENSG00000188064,ENSG00000167874,ENSG00000144908,ENSG00000110047,ENSG00000185561,ENSG00000108773,ENSG00000204681,ENSG00000109787,ENSG00000164663,ENSG00000142609,ENSG00000182325,ENSG00000105576,ENSG00000146350,ENSG00000150401…	C1orf198,SLC41A2,RAD9A,NUAK2,IFNGR2,KHDC4,FOSL2,BAHCC1,RBM20,MIDN,ACAP3,WNT7B,TMEM88,ALDH1L1,EHD1,TLCD2,KAT2A,GABBR1,KLF3,USP49,CFAP74,FBXL6,TNPO2,TBC1D32,DCUN1D2,FGF18,NINJ1,NAA40,MED9,DNAH3,NRARP,NR4A2,CACNG8,PTGS2,SLC12A7,HAPLN4,PLK2,SPATA2,PKD1,DUSP6,METTL21A,NFAT5,RAB24,BHLHE22,ING1,SLC9A8,ELOVL7,FAM76B,EME2,GABPB2,SLCO5A1,SAMD4A,UBN2,KCNN1,RSPO3,TNFAIP8,ACCS,SEMA6B,USP42,GCH1,RCSD1,WDR60,IR…
TF	Factor: ZFP14; motif: SCNNYCCNGNNSCTSCNC	TF:M12694	0.0312017	1.50582	10869	104	78	19958	ENSG00000119280,ENSG00000136052,ENSG00000172613,ENSG00000159128,ENSG00000075426,ENSG00000203867,ENSG00000167470,ENSG00000131584,ENSG00000188064,ENSG00000167874,ENSG00000144908,ENSG00000110047,ENSG00000185561,ENSG00000204681,ENSG00000109787,ENSG00000137221,ENSG00000182325,ENSG00000146350,ENSG00000150401,ENSG00000198695,ENSG00000131669,ENSG00000110583,ENSG00000100425,ENSG00000100346,ENSG00000141026…	C1orf198,SLC41A2,RAD9A,IFNGR2,FOSL2,RBM20,MIDN,ACAP3,WNT7B,TMEM88,ALDH1L1,EHD1,TLCD2,GABBR1,KLF3,TJAP1,FBXL6,TBC1D32,DCUN1D2,MT-ND6,NINJ1,NAA40,BRD1,CACNA1I,MED9,DNAH3,NRARP,NR4A2,CACNG8,PTGS2,SLC12A7,TEP1,HAPLN4,PLK2,PKD1,C3,DUSP6,NFAT5,RAB24,BHLHE22,ING1,SLC9A8,ELOVL7,FAM76B,EME2,GABPB2,SLCO5A1,SAMD4A,UBN2,KCNN1,RSPO3,TNFAIP8,ACCS,USP42,RCSD1,WDR60,IRAK2,BMP7,PML,CACNA1A,PGGHG,EXD1,CCDC157,RNF1…
TF	Factor: BTEB3; motif: CCNNSCCNSCCCCKCCCCC	TF:M09826	0.0313326	1.504	11733	104	82	19958	ENSG00000119280,ENSG00000136052,ENSG00000185215,ENSG00000172613,ENSG00000163545,ENSG00000159128,ENSG00000075426,ENSG00000266074,ENSG00000203867,ENSG00000167470,ENSG00000131584,ENSG00000188064,ENSG00000167874,ENSG00000144908,ENSG00000110047,ENSG00000185561,ENSG00000108773,ENSG00000204681,ENSG00000109787,ENSG00000164663,ENSG00000142609,ENSG00000137221,ENSG00000182325,ENSG00000105576,ENSG00000168398…	C1orf198,SLC41A2,TNFAIP2,RAD9A,NUAK2,IFNGR2,FOSL2,BAHCC1,RBM20,MIDN,ACAP3,WNT7B,TMEM88,ALDH1L1,EHD1,TLCD2,KAT2A,GABBR1,KLF3,USP49,CFAP74,TJAP1,FBXL6,TNPO2,BDKRB2,DCUN1D2,FGF18,NINJ1,NAA40,MED9,DNAH3,NRARP,NR4A2,CACNG8,SLC12A7,TEP1,HAPLN4,PLK2,PKD1,DUSP6,METTL21A,NFAT5,RAB24,BHLHE22,ING1,ELOVL7,FAM76B,EME2,GABPB2,SAMD4A,KCNN1,RSPO3,TNFAIP8,ACCS,SEMA6B,USP42,GCH1,RCSD1,IRAK2,RNPC3,BMP7,NKTR,PML,CAC…
TF	Factor: E2F-4; motif: GCGGGAAANA	TF:M02090	0.0348789	1.45744	12203	104	84	19958	ENSG00000136052,ENSG00000185215,ENSG00000172613,ENSG00000163545,ENSG00000159128,ENSG00000132680,ENSG00000075426,ENSG00000266074,ENSG00000203867,ENSG00000167470,ENSG00000131584,ENSG00000188064,ENSG00000167874,ENSG00000144908,ENSG00000110047,ENSG00000185561,ENSG00000108773,ENSG00000204681,ENSG00000109787,ENSG00000164663,ENSG00000137221,ENSG00000168398,ENSG00000150401,ENSG00000156427,ENSG00000198695…	SLC41A2,TNFAIP2,RAD9A,NUAK2,IFNGR2,KHDC4,FOSL2,BAHCC1,RBM20,MIDN,ACAP3,WNT7B,TMEM88,ALDH1L1,EHD1,TLCD2,KAT2A,GABBR1,KLF3,USP49,TJAP1,BDKRB2,DCUN1D2,FGF18,MT-ND6,NINJ1,NAA40,BRD1,CACNA1I,MED9,NRARP,NR4A2,PTGS2,SLC12A7,HAPLN4,PLK2,PKD1,DUSP6,METTL21A,NFAT5,RAB24,BHLHE22,ING1,SLC9A8,ELOVL7,FAM76B,EME2,SLCO5A1,SAMD4A,UBN2,KCNN1,RSPO3,TNFAIP8,ACCS,SEMA6B,USP42,GCH1,RCSD1,WDR60,IRAK2,ZSCAN12,RNPC3,BMP7…
TF	Factor: MOVO-B; motif: GNGGGGG	TF:M01104	0.0367345	1.43493	10487	104	76	19958	ENSG00000119280,ENSG00000136052,ENSG00000172613,ENSG00000159128,ENSG00000075426,ENSG00000266074,ENSG00000203867,ENSG00000167470,ENSG00000131584,ENSG00000188064,ENSG00000110047,ENSG00000185561,ENSG00000108773,ENSG00000204681,ENSG00000109787,ENSG00000164663,ENSG00000142609,ENSG00000137221,ENSG00000182325,ENSG00000105576,ENSG00000168398,ENSG00000146350,ENSG00000150401,ENSG00000156427,ENSG00000198695…	C1orf198,SLC41A2,RAD9A,IFNGR2,FOSL2,BAHCC1,RBM20,MIDN,ACAP3,WNT7B,EHD1,TLCD2,KAT2A,GABBR1,KLF3,USP49,CFAP74,TJAP1,FBXL6,TNPO2,BDKRB2,TBC1D32,DCUN1D2,FGF18,MT-ND6,NAA40,BRD1,MED9,DNAH3,NRARP,NR4A2,CACNG8,PTGS2,SLC12A7,HAPLN4,PLK2,PKD1,DUSP6,METTL21A,NFAT5,RAB24,BHLHE22,ING1,ELOVL7,EME2,GABPB2,SLCO5A1,SAMD4A,UBN2,KCNN1,RSPO3,TNFAIP8,ACCS,SEMA6B,USP42,GCH1,RCSD1,BMP7,NKTR,CACNA1A,PGGHG,CCDC157,RNF16…
TF	Factor: MAZ; motif: GGGMGGGGSSGGGGGGGGGGGG; match class: 1	TF:M09636_1	0.0373428	1.42779	14381	104	93	19958	ENSG00000119280,ENSG00000136052,ENSG00000185215,ENSG00000172613,ENSG00000163545,ENSG00000159128,ENSG00000075426,ENSG00000266074,ENSG00000203867,ENSG00000167470,ENSG00000131584,ENSG00000188064,ENSG00000167874,ENSG00000144908,ENSG00000110047,ENSG00000185561,ENSG00000108773,ENSG00000204681,ENSG00000109787,ENSG00000164663,ENSG00000142609,ENSG00000137221,ENSG00000182325,ENSG00000105576,ENSG00000168398…	C1orf198,SLC41A2,TNFAIP2,RAD9A,NUAK2,IFNGR2,FOSL2,BAHCC1,RBM20,MIDN,ACAP3,WNT7B,TMEM88,ALDH1L1,EHD1,TLCD2,KAT2A,GABBR1,KLF3,USP49,CFAP74,TJAP1,FBXL6,TNPO2,BDKRB2,TBC1D32,DCUN1D2,FGF18,MT-ND6,NINJ1,NAA40,CACNA1I,MED9,DNAH3,NRARP,NR4A2,CACNG8,PTGS2,SLC12A7,TEP1,HAPLN4,PLK2,SPATA2,PKD1,DUSP6,METTL21A,NFAT5,RAB24,BHLHE22,ING1,SLC9A8,ELOVL7,FAM76B,EME2,GABPB2,SLCO5A1,SAMD4A,UBN2,KCNN1,RSPO3,TNFAIP8,AC…
TF	Factor: Kaiso; motif: GCMGGGRGCRGS; match class: 1	TF:M03876_1	0.0430952	1.36557	9311	104	70	19958	ENSG00000119280,ENSG00000136052,ENSG00000185215,ENSG00000172613,ENSG00000163545,ENSG00000159128,ENSG00000075426,ENSG00000266074,ENSG00000203867,ENSG00000167470,ENSG00000131584,ENSG00000188064,ENSG00000167874,ENSG00000185561,ENSG00000108773,ENSG00000204681,ENSG00000109787,ENSG00000164663,ENSG00000137221,ENSG00000168398,ENSG00000150401,ENSG00000156427,ENSG00000131669,ENSG00000110583,ENSG00000158486…	C1orf198,SLC41A2,TNFAIP2,RAD9A,NUAK2,IFNGR2,FOSL2,BAHCC1,RBM20,MIDN,ACAP3,WNT7B,TMEM88,TLCD2,KAT2A,GABBR1,KLF3,USP49,TJAP1,BDKRB2,DCUN1D2,FGF18,NINJ1,NAA40,DNAH3,NRARP,NR4A2,CACNG8,PTGS2,SLC12A7,TEP1,HAPLN4,PLK2,SPATA2,PKD1,DUSP6,METTL21A,NFAT5,ING1,ELOVL7,FAM76B,EME2,SLCO5A1,SAMD4A,UBN2,KCNN1,TNFAIP8,USP42,GCH1,RCSD1,IRAK2,BMP7,NKTR,PML,CACNA1A,PGGHG,EXD1,RNF165,HSF4,DCLK3,ADCY4,KCP,CEBPD,RNF122…
TF	Factor: WT1; motif: GNGGGGGCGGGG; match class: 1	TF:M03893_1	0.0482372	1.31662	4083	104	40	19958	ENSG00000136052,ENSG00000185215,ENSG00000172613,ENSG00000159128,ENSG00000075426,ENSG00000266074,ENSG00000203867,ENSG00000167470,ENSG00000185561,ENSG00000204681,ENSG00000109787,ENSG00000164663,ENSG00000142609,ENSG00000137221,ENSG00000182325,ENSG00000156427,ENSG00000131669,ENSG00000110583,ENSG00000198435,ENSG00000142408,ENSG00000113504,ENSG00000187664,ENSG00000008710,ENSG00000144401,ENSG00000102908…	SLC41A2,TNFAIP2,RAD9A,IFNGR2,FOSL2,BAHCC1,RBM20,MIDN,TLCD2,GABBR1,KLF3,USP49,CFAP74,TJAP1,FBXL6,FGF18,NINJ1,NAA40,NRARP,CACNG8,SLC12A7,HAPLN4,PKD1,METTL21A,NFAT5,ING1,SAMD4A,KCNN1,RSPO3,USP42,GCH1,BMP7,NKTR,PGGHG,RNF165,DCLK3,CDH3,CLCF1,KLF4,AGRN

## Sheet: D
Supporting Table 2		colored rows denote terms discussed in the main text
D - enrichment terms of human constitutive-high genes
type	term_name	term_id	adjusted_p_value	negative_log10_of_adjusted_p_value	term_size	query_size	intersection_size	effective_domain_size	detailed list of genes	detailed list of gene names
GO:MF	protein binding	GO:0005515	0.000180569	3.74336	14833	82	78	20183	ENSG00000170961,ENSG00000182307,ENSG00000131724,ENSG00000117143,ENSG00000196159,ENSG00000137825,ENSG00000135185,ENSG00000160710,ENSG00000103005,ENSG00000118985,ENSG00000122591,ENSG00000099860,ENSG00000160326,ENSG00000154127,ENSG00000114098,ENSG00000069399,ENSG00000196754,ENSG00000115232,ENSG00000164949,ENSG00000151746,ENSG00000067798,ENSG00000168566,ENSG00000102531,ENSG00000145901,ENSG00000123612…	HAS2,C8orf33,IL13RA1,UAP1,FAT4,ITPKA,TMEM243,ADAR,USB1,ELL2,FAM126A,GADD45B,SLC2A6,UBASH3B,ARMC8,BCL3,S100A2,ITGA4,GEM,BICD1,NAV3,SNRNP48,FNDC3A,TNIP1,ACVR1C,TCIRG1,CCDC25,KHNYN,ZC3H7A,LRCH1,MARCHF3,DAXX,TAF1D,PLAGL1,RFFL,CASP7,IL18R1,FBXL12,HNRNPH1,TENT5A,SLC49A3,SHFL,ENDOD1,EPSTI1,GRK3,CREM,CCDC138,ASB13,PCGF1,MAPKAPK3,STAT1,RND3,CLDN23,PHLDA1,PEG10,SAP30,TAF1A,SFI1,CCL5,IL15,GDNF,PARP10,UBE2L6…
GO:BP	response to cytokine	GO:0034097	0.0102651	1.98864	921	77	14	21100	ENSG00000170961,ENSG00000131724,ENSG00000160710,ENSG00000115232,ENSG00000110719,ENSG00000136141,ENSG00000092871,ENSG00000115604,ENSG00000130813,ENSG00000114738,ENSG00000115415,ENSG00000271503,ENSG00000164136,ENSG00000101017	HAS2,IL13RA1,ADAR,ITGA4,TCIRG1,LRCH1,RFFL,IL18R1,SHFL,MAPKAPK3,STAT1,CCL5,IL15,CD40
GO:BP	regulation of viral genome replication	GO:0045069	0.030171	1.52041	86	77	5	21100	ENSG00000160710,ENSG00000145901,ENSG00000130813,ENSG00000271503,ENSG00000178685	ADAR,TNIP1,SHFL,CCL5,PARP10
GO:BP	negative regulation of viral process	GO:0048525	0.0441386	1.35518	93	77	5	21100	ENSG00000145901,ENSG00000130813,ENSG00000115415,ENSG00000271503,ENSG00000178685	TNIP1,SHFL,STAT1,CCL5,PARP10
GO:CC	RNA polymerase I transcription regulator complex	GO:0000120	0.0229032	1.6401	4	80	2	21698	ENSG00000166012,ENSG00000143498	TAF1D,TAF1A
KEGG	TNF signaling pathway	KEGG:04668	0.00506471	2.29545	110	31	5	7559	ENSG00000069399,ENSG00000165806,ENSG00000115604,ENSG00000271503,ENSG00000164136	BCL3,CASP7,IL18R1,CCL5,IL15
KEGG	Cytokine-cytokine receptor interaction	KEGG:04060	0.00751312	2.12418	281	31	7	7559	ENSG00000131724,ENSG00000123612,ENSG00000115604,ENSG00000271503,ENSG00000164136,ENSG00000101017,ENSG00000164761	IL13RA1,ACVR1C,IL18R1,CCL5,IL15,CD40,TNFRSF11B
KEGG	Intestinal immune network for IgA production	KEGG:04672	0.0499494	1.30147	44	31	3	7559	ENSG00000115232,ENSG00000164136,ENSG00000101017	ITGA4,IL15,CD40
TF	Factor: IRF-2; motif: NGAAASYGAAAS	TF:M11664	0.00266528	2.57426	1670	84	22	19958	ENSG00000166750,ENSG00000160710,ENSG00000102531,ENSG00000118495,ENSG00000177542,ENSG00000165806,ENSG00000115604,ENSG00000127452,ENSG00000112773,ENSG00000130813,ENSG00000133106,ENSG00000095794,ENSG00000132478,ENSG00000115415,ENSG00000115963,ENSG00000143498,ENSG00000164136,ENSG00000178685,ENSG00000156587,ENSG00000110446,ENSG00000166446,ENSG00000137965	SLFN5,ADAR,FNDC3A,PLAGL1,SLC25A22,CASP7,IL18R1,FBXL12,TENT5A,SHFL,EPSTI1,CREM,UNK,STAT1,RND3,TAF1A,IL15,PARP10,UBE2L6,SLC15A3,CDYL2,IFI44
TF	Factor: Churchill; motif: CGGGNN; match class: 1	TF:M00986_1	0.00308722	2.51043	10609	84	66	19958	ENSG00000182307,ENSG00000131724,ENSG00000166750,ENSG00000196159,ENSG00000137825,ENSG00000135185,ENSG00000160710,ENSG00000103005,ENSG00000118985,ENSG00000122591,ENSG00000099860,ENSG00000160326,ENSG00000154127,ENSG00000114098,ENSG00000069399,ENSG00000115232,ENSG00000151746,ENSG00000168566,ENSG00000102531,ENSG00000145901,ENSG00000110719,ENSG00000147419,ENSG00000100441,ENSG00000122299,ENSG00000136141…	C8orf33,IL13RA1,SLFN5,FAT4,ITPKA,TMEM243,ADAR,USB1,ELL2,FAM126A,GADD45B,SLC2A6,UBASH3B,ARMC8,BCL3,ITGA4,BICD1,SNRNP48,FNDC3A,TNIP1,TCIRG1,CCDC25,KHNYN,ZC3H7A,LRCH1,MARCHF3,DAXX,TAF1D,PLAGL1,RFFL,SLC25A22,CASP7,IL18R1,FBXL12,TENT5A,CILP2,SLC49A3,SHFL,ENDOD1,CREM,UNK,CCDC138,ASB13,PCGF1,MAPKAPK3,CCDC169,STAT1,PHLDA1,PEG10,SAP30,IL15,GDNF,PARP10,UBE2L6,C5orf30,PBX4,NAPB,NFATC2,SLC15A3,ADAMTS4,CDYL2,…
TF	Factor: E2F-2; motif: GCGCGCGCNCS; match class: 1	TF:M11529_1	0.00575236	2.24015	14790	84	79	19958	ENSG00000170961,ENSG00000182307,ENSG00000131724,ENSG00000166750,ENSG00000196159,ENSG00000137825,ENSG00000135185,ENSG00000160710,ENSG00000103005,ENSG00000118985,ENSG00000122591,ENSG00000099860,ENSG00000160326,ENSG00000154127,ENSG00000114098,ENSG00000069399,ENSG00000196754,ENSG00000115232,ENSG00000164949,ENSG00000151746,ENSG00000168566,ENSG00000102531,ENSG00000145901,ENSG00000123612,ENSG00000110719…	HAS2,C8orf33,IL13RA1,SLFN5,FAT4,ITPKA,TMEM243,ADAR,USB1,ELL2,FAM126A,GADD45B,SLC2A6,UBASH3B,ARMC8,BCL3,S100A2,ITGA4,GEM,BICD1,SNRNP48,FNDC3A,TNIP1,ACVR1C,TCIRG1,CCDC25,KHNYN,ZC3H7A,LRCH1,MARCHF3,DAXX,TAF1D,PLAGL1,RFFL,SLC25A22,CASP7,IL18R1,FBXL12,HNRNPH1,TENT5A,CILP2,SLC49A3,SHFL,ENDOD1,EPSTI1,GRK3,CREM,UNK,CCDC138,ASB13,PCGF1,MAPKAPK3,CCDC169,STAT1,RND3,CLDN23,PHLDA1,PEG10,SAP30,TAF1A,SFI1,IL15,…
TF	Factor: AP-2; motif: GSCCSCRGGCNRNRNN	TF:M00800	0.00907647	2.04208	9305	84	60	19958	ENSG00000170961,ENSG00000182307,ENSG00000131724,ENSG00000166750,ENSG00000137825,ENSG00000135185,ENSG00000118985,ENSG00000122591,ENSG00000099860,ENSG00000160326,ENSG00000154127,ENSG00000069399,ENSG00000115232,ENSG00000164949,ENSG00000102531,ENSG00000145901,ENSG00000100441,ENSG00000122299,ENSG00000173926,ENSG00000204209,ENSG00000118495,ENSG00000092871,ENSG00000165806,ENSG00000115604,ENSG00000169045…	HAS2,C8orf33,IL13RA1,SLFN5,ITPKA,TMEM243,ELL2,FAM126A,GADD45B,SLC2A6,UBASH3B,BCL3,ITGA4,GEM,FNDC3A,TNIP1,KHNYN,ZC3H7A,MARCHF3,DAXX,PLAGL1,RFFL,CASP7,IL18R1,HNRNPH1,TENT5A,CILP2,SLC49A3,SHFL,ENDOD1,EPSTI1,GRK3,CREM,UNK,CCDC138,ASB13,MAPKAPK3,CCDC169,STAT1,CLDN23,PHLDA1,PEG10,SAP30,SFI1,GDNF,PARP10,UBE2L6,PBX4,NAPB,NFATC2,DNAH10,SLC15A3,ADAMTS4,CDYL2,PPM1K,RRNAD1,NFKBIE,FHOD3,TNFRSF11B,CCDC88B
TF	Factor: E2F-2; motif: GCGCGCGCGYW	TF:M11531	0.0118191	1.92741	13570	84	75	19958	ENSG00000170961,ENSG00000182307,ENSG00000131724,ENSG00000166750,ENSG00000196159,ENSG00000137825,ENSG00000135185,ENSG00000160710,ENSG00000103005,ENSG00000118985,ENSG00000122591,ENSG00000099860,ENSG00000160326,ENSG00000154127,ENSG00000114098,ENSG00000069399,ENSG00000115232,ENSG00000164949,ENSG00000151746,ENSG00000168566,ENSG00000102531,ENSG00000145901,ENSG00000123612,ENSG00000110719,ENSG00000147419…	HAS2,C8orf33,IL13RA1,SLFN5,FAT4,ITPKA,TMEM243,ADAR,USB1,ELL2,FAM126A,GADD45B,SLC2A6,UBASH3B,ARMC8,BCL3,ITGA4,GEM,BICD1,SNRNP48,FNDC3A,TNIP1,ACVR1C,TCIRG1,CCDC25,KHNYN,ZC3H7A,LRCH1,MARCHF3,DAXX,TAF1D,PLAGL1,RFFL,SLC25A22,CASP7,IL18R1,FBXL12,HNRNPH1,TENT5A,CILP2,SLC49A3,SHFL,ENDOD1,EPSTI1,GRK3,CREM,UNK,CCDC138,ASB13,PCGF1,STAT1,RND3,CLDN23,PHLDA1,PEG10,SAP30,TAF1A,SFI1,IL15,GDNF,UBE2L6,C5orf30,PBX4…
TF	Factor: E2F; motif: GGCGSG; match class: 1	TF:M00803_1	0.0150672	1.82197	10448	84	64	19958	ENSG00000182307,ENSG00000131724,ENSG00000137825,ENSG00000135185,ENSG00000160710,ENSG00000103005,ENSG00000118985,ENSG00000122591,ENSG00000099860,ENSG00000160326,ENSG00000154127,ENSG00000114098,ENSG00000069399,ENSG00000115232,ENSG00000151746,ENSG00000168566,ENSG00000102531,ENSG00000145901,ENSG00000123612,ENSG00000110719,ENSG00000147419,ENSG00000100441,ENSG00000122299,ENSG00000136141,ENSG00000173926…	C8orf33,IL13RA1,ITPKA,TMEM243,ADAR,USB1,ELL2,FAM126A,GADD45B,SLC2A6,UBASH3B,ARMC8,BCL3,ITGA4,BICD1,SNRNP48,FNDC3A,TNIP1,ACVR1C,TCIRG1,CCDC25,KHNYN,ZC3H7A,LRCH1,MARCHF3,DAXX,TAF1D,PLAGL1,RFFL,IL18R1,FBXL12,HNRNPH1,TENT5A,CILP2,SLC49A3,SHFL,ENDOD1,GRK3,CREM,UNK,CCDC138,ASB13,CCDC169,STAT1,RND3,CLDN23,PHLDA1,PEG10,SAP30,SFI1,GDNF,UBE2L6,C5orf30,PBX4,NAPB,NFATC2,DNAH10,SLC15A3,CDYL2,PPM1K,RRNAD1,NFKB…
TF	Factor: MAZ; motif: GGGMGGGGSSGGGGGGGGGGGG; match class: 1	TF:M09636_1	0.0216377	1.66479	14381	84	77	19958	ENSG00000170961,ENSG00000182307,ENSG00000131724,ENSG00000166750,ENSG00000196159,ENSG00000137825,ENSG00000135185,ENSG00000160710,ENSG00000103005,ENSG00000118985,ENSG00000122591,ENSG00000099860,ENSG00000160326,ENSG00000154127,ENSG00000114098,ENSG00000069399,ENSG00000196754,ENSG00000115232,ENSG00000164949,ENSG00000151746,ENSG00000168566,ENSG00000102531,ENSG00000145901,ENSG00000123612,ENSG00000110719…	HAS2,C8orf33,IL13RA1,SLFN5,FAT4,ITPKA,TMEM243,ADAR,USB1,ELL2,FAM126A,GADD45B,SLC2A6,UBASH3B,ARMC8,BCL3,S100A2,ITGA4,GEM,BICD1,SNRNP48,FNDC3A,TNIP1,ACVR1C,TCIRG1,CCDC25,KHNYN,ZC3H7A,LRCH1,MARCHF3,DAXX,TAF1D,PLAGL1,RFFL,SLC25A22,CASP7,IL18R1,FBXL12,HNRNPH1,TENT5A,CILP2,SLC49A3,SHFL,ENDOD1,GRK3,CREM,UNK,CCDC138,ASB13,PCGF1,MAPKAPK3,CCDC169,STAT1,RND3,CLDN23,PHLDA1,PEG10,SAP30,SFI1,IL15,GDNF,PARP10,U…
TF	Factor: WT1; motif: NGCGGGGGGGTSMMCYN	TF:M05327	0.0227986	1.64209	5670	84	43	19958	ENSG00000182307,ENSG00000166750,ENSG00000137825,ENSG00000135185,ENSG00000118985,ENSG00000122591,ENSG00000099860,ENSG00000160326,ENSG00000114098,ENSG00000069399,ENSG00000151746,ENSG00000102531,ENSG00000122299,ENSG00000136141,ENSG00000173926,ENSG00000204209,ENSG00000118495,ENSG00000092871,ENSG00000115604,ENSG00000112773,ENSG00000160161,ENSG00000130813,ENSG00000149218,ENSG00000100077,ENSG00000132478…	C8orf33,SLFN5,ITPKA,TMEM243,ELL2,FAM126A,GADD45B,SLC2A6,ARMC8,BCL3,BICD1,FNDC3A,ZC3H7A,LRCH1,MARCHF3,DAXX,PLAGL1,RFFL,IL18R1,TENT5A,CILP2,SHFL,ENDOD1,GRK3,UNK,CCDC138,ASB13,PCGF1,RND3,CLDN23,SAP30,SFI1,GDNF,UBE2L6,C5orf30,PBX4,NAPB,NFATC2,SLC15A3,CDYL2,PPM1K,RRNAD1,FHOD3
